# Supplementary material for: UBTF::ATXN7L3 gene fusion defines novel B cell precursor ALL subtype with CDX2 expression and need for intensified treatment
Source: Leukemia. 2022 Apr 9;36(6):1676–80. doi: 10.1038/s41375-022-01557-6 (PMC9162919; doi:10.1038/s41375-022-01557-6)
Supplement: Supplementary file 3 — Supplemental Tables S1–S4 [file 41375_2022_1557_MOESM3_ESM.xlsx]

## Sheet: S1_differentially expr. genes
	baseMean	log2FoldChange	lfcSE	stat	pvalue	padj
LRRC4C	2.7727673095847	8.40265512224466	0.908167739506204	9.2523162371011	2.1967965067706e-20	3.25495344232733e-17
RIMS1	1.83139156127686	7.78289815152547	2.29806558519359	3.38671715971493	0.000707342708255789	0.00904205892588782
PREX2	146.001557577083	7.74934542090194	0.855096218894346	9.06254202705044	1.27445164811008e-19	1.59781924513247e-16
BHLHE22	1.04217873265835	7.44843242560224	2.0791153857965	3.58250074838862	0.000340320641431998	0.00526952194697972
SP8	0.910552771975042	7.35964019449324	2.02849515380837	3.62812806364166	0.00028548365245616	0.00461145223940211
CDH7	9.06692711113877	7.21142211113687	1.10391270274227	6.53260180195654	6.46368320828187e-11	1.21308345775449e-08
FOXF2	1.72178872638511	6.97460030837394	1.38758726260428	5.02642283937066	4.99713412789379e-07	2.91920396356548e-05
NKX6-1	1.86587623889516	6.85411016843921	0.963575900681268	7.11320215002598	1.13381019405772e-12	3.97406568770964e-10
PLD5	62.6284530391389	6.67990261182713	1.53846471512229	4.34192773234721	1.4123799366987e-05	0.000454485180617646
CDX2	56.0074742268846	6.55472597089005	0.608564226171002	10.7708039497021	4.72854025756485e-27	1.92670283469802e-23
ADGRL3	46.7247445483043	6.46500139804264	1.72209137595525	3.75415700253216	0.000173925827275443	0.0031655277452248
RP11-561I11-4	2.69659174249137	6.42645126664409	1.3566734106435	4.73691841840983	2.16992465292077e-06	9.82403248767476e-05
KIAA1549L	18.2852515010393	6.42125502810977	0.825083156963015	7.78255497511944	7.10743017318149e-15	3.92679493822368e-12
RP11-513D4-1	1.00263360880497	6.30654670426689	1.42763750135552	4.41747061020667	9.98626439382515e-06	0.000346112377901796
RP11-210M15-2	1.36552150825606	6.26429488353029	1.60597210573721	3.90062496176091	9.59446862613718e-05	0.0020138499279214
PYGO1	15.9283438575504	6.26291799105468	1.06872186341122	5.86019450473696	4.62325327642512e-09	5.21467775265155e-07
LINC00839	2.53755407493713	6.20744647709901	1.71586478287193	3.61767811721697	0.000297257756496994	0.00474985837673163
RP11-561I11-3	1.04746818497111	6.18473251672286	1.64440597749804	3.76107396917452	0.000169185385477287	0.00310350929116665
GATA3-AS1	7.28303665600735	6.10232009968643	0.893277620815028	6.83138137292487	8.41008212111656e-12	2.22880851139867e-09
TINAGL1	217.018175221501	6.08568308136951	0.546652302013782	11.1326396302564	8.70197839954844e-29	4.05226271271544e-25
LINC00543	1.04068462017533	5.90716244802118	1.03874323999055	5.68683599623226	1.29414629616809e-08	1.28613679317656e-06
SERTAD4-AS1	2.29507685959226	5.83315968100741	1.90894217032562	3.05570266699719	0.00224533798382755	0.0208225554079165
LINC00305	2.6566010307979	5.69374543795789	1.83178914258386	3.10829740475832	0.00188168607930908	0.0184410517758602
RP5-1092A11-2	1.44394922133665	5.58273715776769	0.877265060562393	6.36379745272054	1.96825661711295e-10	3.16055472650398e-08
CDH13	19.0269706268703	5.57676250527149	0.689888023008612	8.0835763475805	6.28945507286175e-16	3.94264167327066e-13
NPR3	301.022188738925	5.54708189777335	0.62830362452563	8.82866448838553	1.05932967131207e-18	1.11390223534708e-15
RP11-384P7-7	4.18068553326724	5.53506813046932	0.544545926863239	10.1645570325961	2.8541642552586e-24	7.75309935238872e-21
C3orf70	33.6341673051568	5.49420777608356	0.811854449491695	6.76747880057011	1.31045844521282e-11	3.21180555929341e-09
SERTAD4	19.1291162231669	5.38378147730844	1.43843800195175	3.74279702705534	0.000181983222977747	0.00327921897147906
ZNF560	8.35949330989847	5.36344222994891	0.969142581468827	5.53421378082481	3.12627481556816e-08	2.72479091345122e-06
RP11-299H22-3	5.00521303328304	5.30807955400565	0.960005760620878	5.5292163565484	3.21664433417036e-08	2.78864242981254e-06
SEMA5B	41.3699050489777	5.27653291928525	1.09238990946333	4.83026515859847	1.36351347792752e-06	6.57491846745614e-05
GOLGA2P11	1.34296643421392	5.19131222361241	1.26894039014951	4.09106074951302	4.29404621446601e-05	0.00109525058257393
NPAS3	7.01529444223593	5.13015264178193	1.68124015934044	3.05140976634446	0.00227769497737316	0.0210746588638753
ADGRB2	94.0429388050871	5.12516159842652	0.571136596856004	8.97361791669373	2.86931308198814e-19	3.4641110567988e-16
TBCAP2	9.40308654179185	5.07509693833529	1.32058822558182	3.84305784348435	0.000121510815451488	0.00241076570375664
CACNA2D1	6.46653894559207	5.06439651879269	1.43722812422861	3.52372489336781	0.000425525811600387	0.00628209460178343
RP6-191P20-4	0.87629263931374	5.02420545620384	0.845609604285509	5.94151891220417	2.82393150046509e-09	3.51342347788781e-07
RP11-460M2-1	2.10888884537858	4.98335296759202	1.59423561261418	3.12585726235313	0.00177287579737898	0.0176459335472252
LIMCH1	60.2850077841716	4.94331416852478	0.911141260800548	5.42540918867122	5.78219219721473e-08	4.56873053838179e-06
CASC10	7.59578771500873	4.92665529725081	0.830383802511728	5.93298578602902	2.97474612858353e-09	3.64540599824952e-07
NDST3	3.77639977124098	4.92292730549416	0.956481598757417	5.14691271833104	2.64808461748975e-07	1.68922924219791e-05
RP5-827E24-1	2.09080788754913	4.91053121893755	1.14827857697436	4.27642848817792	1.89915524281627e-05	0.000575876869303089
KIAA1549	78.9385647174493	4.89984907669757	0.598082831669525	8.1925927601363	2.55658052751505e-16	1.70075215215118e-13
BEND7	66.5338962404337	4.85471518072686	0.705622378972045	6.88004706965111	5.98327874799976e-12	1.69597336824824e-09
NPNT	15.3979116449736	4.79332247219818	1.04132081227132	4.60311790152645	4.16212446874785e-06	0.000166879177500337
TMEM200C	17.4261071156845	4.77985381781013	1.66527337369121	2.8703118018486	0.00410067219065508	0.0320890901892013
UCHL1	28.7281871565775	4.77790187423023	1.05915107491924	4.51106738913006	6.45022229752134e-06	0.000238929427536708
SYT4	1.07757016310943	4.74802300283035	1.32730782113271	3.57718302208031	0.000347316999323407	0.00535042165734646
BICC1	5.316708539984	4.73682089545392	0.862284984344284	5.49333570856042	3.94412021138937e-08	3.27975730945559e-06
PDGFC	61.1088875155884	4.71615313849567	0.677491010344645	6.96120401080529	3.37376781171153e-12	1.02780102204076e-09
RNF150	34.0388971014169	4.70286891010253	0.885775915523972	5.30932127153242	1.10034225835109e-07	7.9529615511021e-06
RP11-715J22-6	112.930517868728	4.59797865448471	0.540916671366751	8.50034561306246	1.89027053230021e-17	1.64014042665183e-14
PRCAT47	10.1504880103603	4.59375170452785	0.65101952237881	7.05624262655348	1.71065033959807e-12	5.63253223433115e-10
FST	56.8299256676519	4.52731935016941	0.612428793300974	7.39240120597087	1.44200636457045e-13	6.10455603453286e-11
CTC-546K23-1	2.48385247104782	4.51878799149766	1.4303180429983	3.15928895228446	0.00158154600619913	0.016297770297854
RSL24D1P4	0.984252305723794	4.51073409053521	1.41446495369297	3.18900378461715	0.00142764008542589	0.0151733889353204
SCN7A	0.768405823457837	4.49959334801025	1.08985875241113	4.12860229644956	3.6497505702165e-05	0.000965673046569377
RP11-62C7-2	3.33565898872302	4.49895243662688	1.32263325793853	3.40151165081014	0.000670142719658371	0.0087238986552332
DMRTA1	13.3005210157037	4.44876006977812	1.64156921318556	2.71006548736683	0.00672699247716209	0.0449490049721795
NTRK3	49.3095921130111	4.41114020338255	1.51420965890573	2.91316342980557	0.00357787296051116	0.0291788653724749
RASGRF2-AS1	2.37662012518168	4.39457898278344	0.579990147979432	7.5769890197157	3.53666700290842e-14	1.74673839839099e-11
PRDM6	4.401917425776	4.36600797056895	0.603439701698116	7.23520172484962	4.64837687349602e-13	1.72185387437897e-10
PRKD1	10.205436712782	4.35619613967731	0.937293958341377	4.64763066155465	3.35769408759023e-06	0.000140863261484143
SLC16A9	48.088093511756	4.33133061072086	0.598618574785863	7.23554328776093	4.63669212952348e-13	1.72185387437897e-10
COL18A1-AS1	2.1603479700529	4.32176448544948	0.973004753508511	4.44166841926089	8.92640396783375e-06	0.000313887799503211
KLHL29	141.249657727836	4.31676595630626	0.376419374021871	11.4679696482771	1.91090178700992e-30	1.24579331102324e-26
COL18A1-AS2	0.946007162186089	4.31015331914068	1.0239221194128	4.20945425186486	2.55988266392958e-05	0.000733900573404685
STUM	12.2849678031956	4.30481739034662	0.571945692168072	7.52661913411459	5.20709703604717e-14	2.36074288915079e-11
CA8	37.5595589474381	4.29484116468955	0.694619291097643	6.18301452282273	6.28889261957839e-10	9.15174253216057e-08
AC003973-3	21.6749317972776	4.25340099597975	0.839617163893015	5.06588142655183	4.06514910038894e-07	2.45391972639589e-05
RBM24	63.1944288743243	4.25274558620477	0.91715105040493	4.6369085924583	3.53658713874405e-06	0.000146876928941534
NEBL	13.2434606944165	4.24271201003006	0.797875243544551	5.31751303772989	1.05195149102315e-07	7.67124446373187e-06
RPS3AP4	0.698810995546258	4.23031623484313	0.845226868427211	5.00494765708863	5.58772124027484e-07	3.19549033805682e-05
ZNF208	27.3178707442949	4.22260245329489	0.746945406729676	5.65316074675732	1.57523858672332e-08	1.5191731423497e-06
ATP6V1G3	4.32655320061878	4.18666609336821	0.777720309361759	5.38325416344601	7.31511317653856e-08	5.62383830697235e-06
ZNF532	152.231093824924	4.18646825762931	0.525200611130337	7.97117933396761	1.57167243994806e-15	9.4873715787013e-13
ENOX1	11.4675088262681	4.17055897866118	0.71234315964881	5.85470488790445	4.77857774841408e-09	5.31629006365371e-07
FRZB	30.5263071980751	4.13225188811106	1.42473612671875	2.90036295887847	0.00372730782520934	0.0300582918779815
FAM84A	0.725977829097822	4.13004338886352	1.09297312105519	3.77872365687845	0.000157634235863266	0.00294127257380359
BNIP3P28	3.55387415457211	4.10928527711138	0.909968218790498	4.51585582029812	6.30615612592333e-06	0.000235735976188902
WI2-8325B5-1	1.58281469213128	4.08108542331988	1.34790104362178	3.02773370688556	0.00246395106918268	0.0223974938656296
SH3GL3	2.68353672200409	4.05701266887111	1.27992893811548	3.16971712104932	0.0015258740959836	0.0159164537301688
VGLL3	6.72284310748915	4.03099781856722	0.964504397160848	4.17934623256568	2.92348311140661e-05	0.000815897080329806
TP73	90.15991928254	4.02488341792323	0.619185482124758	6.50028712577643	8.01668549401499e-11	1.45177720582448e-08
CACNA2D3	22.3515117158509	4.01335551522341	0.874597255095481	4.58880415167238	4.45792421935519e-06	0.000176567382476696
RP11-123O10-3	2.5523733033403	4.00199172187376	0.91705377442607	4.36396625091955	1.27725290515777e-05	0.000425276945346557
MDGA1	409.612119035882	4.00045646564084	0.598749239778111	6.68135539866967	2.36742307159979e-11	5.17925435335157e-09
FOXD1	3.83625740572432	3.98090162439434	1.01583936152486	3.9188298614642	8.89798942328148e-05	0.00190070616796007
CCDC85A	1.81517334109157	3.97804279287202	1.41598368067234	2.80938463286749	0.00496363054777361	0.0367809649842638
TMEM158	18.9480929063467	3.97024142530054	0.600905755899515	6.60709501668421	3.91934507413414e-11	8.24250912139036e-09
RP11-628E19-2	1.785105147556	3.96942978934533	0.963889731126199	4.11813681706878	3.81947923124924e-05	0.000999226039334122
XKR4	154.69296798568	3.96882760064565	0.769964117269209	5.15456176675049	2.54224756030481e-07	1.63145309684533e-05
AC139100-3	6.61564903621846	3.87432679198213	0.751659456901774	5.15436446173579	2.54492551918392e-07	1.63145309684533e-05
GFRA1	38.6429213469996	3.85881501045278	1.28992025763474	2.99151438828359	0.0027759745623347	0.0243772744634764
RP11-513G11-2	6.04977973958444	3.84951752896039	0.959725488290669	4.0110610543611	6.04464747952911e-05	0.00141867433075235
TRPC6P	2.21304290538163	3.83481356845281	0.701763143916695	5.46454113712764	4.6410574874814e-08	3.77268206781624e-06
MID2	35.6753275986383	3.83204231258503	0.580380297364861	6.60264025154524	4.03898851861834e-11	8.43967363726935e-09
CTC-455F18-3	1.00820877166387	3.82490792748158	0.869708152555437	4.39792120637593	1.09292639483221e-05	0.000373272700333388
PLA2R1	9.77687172476102	3.80752374224666	0.773319591675087	4.92360957000867	8.49622687949674e-07	4.51061087281686e-05
CDH6	4.81706089581605	3.80155197606161	0.791217745450218	4.80468492765978	1.54995386215981e-06	7.35537241850584e-05
PARD3B	14.3958512077782	3.79557511793051	0.835501860963552	4.54286853838149	5.54938613638597e-06	0.000210585960288444
DPF3	96.0679322387301	3.78443716250967	0.503041183052699	7.52311597937937	5.34859374148311e-14	2.38833027659075e-11
GLRB	0.740417587118122	3.78342346962651	0.979492069516378	3.86263818500804	0.000112169078162906	0.00227528029923848
LRRN1	24.9162746023121	3.77814218696749	0.582256420978325	6.48879437107681	8.65259631228282e-11	1.53287327169284e-08
RANBP17	10.2140337052508	3.73546268570094	0.639816493333898	5.83833446717906	5.27252310212183e-09	5.82604866304628e-07
INHA	1.190346734393	3.73336876255589	0.976422046047525	3.8235195299699	0.000131560165770061	0.00256640737498904
GLRA3	2.35068370645719	3.71848633651294	1.26701789568641	2.93483331938137	0.00333726903725377	0.0278080160550514
RP11-369K17-1	2.58439400300805	3.70119653130389	0.811587146351843	4.5604425204873	5.10459339935498e-06	0.000197229409714006
NKAIN1	8.43270852143448	3.68032459865478	1.05521038601782	3.48776381224192	0.000487078141589675	0.00690917588398548
CHRNA3	40.233217518973	3.65749228303294	0.619134110623932	5.90743139535166	3.47482958777486e-09	4.14904835431125e-07
LINC00887	56.7755386660383	3.65406356384565	0.765360218686677	4.77430558138475	1.80328393287183e-06	8.36154286768465e-05
TRBV21-1	8.47601793520422	3.64006493469528	0.684777729975331	5.31568825234198	1.06254932095103e-07	7.7140134109222e-06
NR2F1	1.32735001430048	3.63421599654567	0.940395926915237	3.86455948237348	0.000111289867929366	0.00225885169669585
RP11-677M24-1	3.40596388894336	3.62716867121981	1.17927176512181	3.07576996117189	0.00209959763547377	0.0199302807581649
LPAR3	7.07022454473503	3.62613211760391	0.862705679589805	4.20320881546537	2.63157614169325e-05	0.000749183296862663
MYO5B	16.4966495473076	3.62137089779939	0.566353151485773	6.39419218962421	1.61398322776941e-10	2.67060970942129e-08
SLC12A1	18.5434043230557	3.59672771377245	0.542274522865787	6.63266954671709	3.29669317908844e-11	7.02368023259776e-09
HMGA2	107.655924214328	3.58770138605159	0.737484320401007	4.86478327308814	1.14582292403879e-06	5.68499084549351e-05
PPP1R14C	28.7038229166284	3.58700612485118	0.899706722464658	3.98686153530667	6.69530727799232e-05	0.00153319327583521
KIF6	17.8834477878122	3.54593548787566	0.675315841274615	5.25078085119836	1.51455785841855e-07	1.04819623165328e-05
RP5-1092A11-5	2.89394082646759	3.54487025142906	0.837898712432904	4.23066678445686	2.32999609450664e-05	0.000678132881184224
PRKG1	18.671258622161	3.54221782230537	0.61534511700002	5.75647343977421	8.58892883447654e-09	8.91634755469528e-07
RPSAP52	8.95905024229954	3.52810668849775	0.870596296747624	4.05251745462054	5.06694423915965e-05	0.00123906362613569
TMPRSS15	125.57563034924	3.51378973342888	1.19025817421507	2.95212400935291	0.00315596157525984	0.0267068742130698
PLCB4	231.642105026203	3.51362414325527	0.912604093807936	3.85010780369646	0.000118065846951925	0.00236109963993369
RASGRF2	168.127292251611	3.50300562659703	0.431239485054788	8.12310965947836	4.54388417884901e-16	2.96233985155882e-13
PAX6	9.25865484982884	3.48935623716154	0.595622786376514	5.85833234888331	4.67538273566149e-09	5.23723199430782e-07
RP11-557N21-1	12.3460578108955	3.47556218594762	0.399270108926719	8.70478933494496	3.18165173952772e-18	2.96320862152529e-15
AP001171-1	20.0112761221812	3.46829401427829	0.858955289467773	4.03780506017643	5.39536584501428e-05	0.00129604082866566
POU5F1P3	47.6997894278116	3.46523751424496	0.324413782915874	10.6815360404818	1.24199373684044e-26	4.49836331553198e-23
ACTC1	1.30403117690085	3.45210302485727	1.05303782257775	3.27823270051859	0.00104459244095653	0.0119938639654315
ADCY1	72.1039846287669	3.44395293221525	0.758933089262004	4.53788743822488	5.68205736819545e-06	0.000215119656249788
CDH4	188.095157852872	3.44217747340872	0.612819068504891	5.61695555885146	1.94351384323698e-08	1.83100348982647e-06
RGMB-AS1	33.7069671886087	3.42037791975299	0.952738717236916	3.59004820300848	0.000330616816394615	0.00515651500670588
SPON1	311.968582374075	3.38805836217015	0.618915238098013	5.47418798829704	4.39522294879145e-08	3.60884338694597e-06
ZNF98	6.79627704773906	3.37363092860479	1.11600430108343	3.02295513138221	0.00250319354575812	0.0226468498504239
RP11-85B7-2	2.224494299612	3.37159337861593	0.774771950716652	4.35172359492011	1.35071477723547e-05	0.000440558244899163
RP11-109D9-4	1.05341206863838	3.36372844733806	0.775861003265129	4.33547817609361	1.45443604645469e-05	0.000465262529992969
ADRA2A	3.98563326308851	3.35727055506418	0.5606980895627	5.98766184076458	2.12879080102312e-09	2.78683508999801e-07
RP11-530A18-1	4.87557042096851	3.35676443153126	0.367464479765357	9.13493580025671	6.54455952374513e-20	8.88887528314666e-17
RP11-826N14-2	6.67386911733908	3.31717683160123	0.802116286440281	4.13553107906905	3.5413468032616e-05	0.000946207227425561
RP11-715J22-2	16.9755077997826	3.30376264643923	0.559387630014767	5.90603450839986	3.50440597494215e-09	4.16909202792662e-07
ZNF578	18.0067553261988	3.29942292915794	0.540198116902302	6.10780161189393	1.0101280134792e-09	1.40115501512262e-07
ST8SIA6	21.1269674463249	3.29905891443288	0.448976619931161	7.34795258367508	2.01265865258518e-13	8.30463722763535e-11
DISC1FP1	0.896330736282149	3.29775660569358	0.590903038903417	5.58087602970104	2.3931017422354e-08	2.17899266736445e-06
AC007743-1	1.28710220955009	3.28663084756891	0.96604304517658	3.40215776510057	0.000668560315120737	0.00871025603197069
HSPA7	190.484924488074	3.28420150237042	0.586812826825484	5.59667640555363	2.18499985684391e-08	2.00632226291664e-06
MARCKSL1P2	1.63187710985037	3.25931470083325	0.530404784661007	6.14495720078458	7.99850788397819e-10	1.13164826703139e-07
SORCS3	6.09778525337406	3.25846288485697	0.704278256429036	4.6266697219628	3.71592373356012e-06	0.000153132700307028
SLC35F1	1.26487508563581	3.25058478183515	0.72003883140325	4.51445760987674	6.34790171739017e-06	0.000236212959225762
CDS1	9.54108361186253	3.20026823163184	0.6045605409834	5.29354467366687	1.19967917753615e-07	8.57586450661092e-06
RP11-170M17-1	0.801292383546619	3.19564008872414	0.821853936159964	3.88833094072101	0.000100935939038228	0.00208769594215045
MEGF11	98.0755921619967	3.19343460908934	0.475839524086286	6.71115879922209	1.93084835997425e-11	4.43238478803385e-09
AC004538-3	15.0796178969547	3.18195579174754	0.650145330837756	4.89422232356476	9.8695217637317e-07	5.05844026623211e-05
MOXD1	17.8562628217038	3.18135846939131	0.716460788682697	4.44038043622825	8.97999860283e-06	0.000315432127647036
DPPA4	42.1064276605524	3.17842004797749	0.535496050302687	5.93546870454207	2.93007213819289e-09	3.60420986749712e-07
FABP6	8.47004024941705	3.17242195664011	0.770040936464337	4.11980948857909	3.7918579064578e-05	0.000992796724311686
LONRF2	24.8281117614151	3.14839579645437	0.582872645020543	5.40151579140141	6.60801207477155e-08	5.12860403812687e-06
FAM86GP	1.37574100226199	3.14757034879831	0.773891848298351	4.06719667059326	4.75820839360761e-05	0.00118128955831247
LL21NC02-21A1-1	1.29272330883264	3.14508527219771	0.741671845809133	4.24053479981642	2.2298785876452e-05	0.000656023035392335
RP11-35O15-2	77.1318450768098	3.14137834819578	0.52415461006622	5.99322850141279	2.05715476799223e-09	2.72589731594482e-07
RGPD2	129.07803457754	3.12656561074029	0.64219985931351	4.86852428476469	1.12434707490075e-06	5.60402776766661e-05
FCGR2C	225.379748466974	3.11561113803297	0.555837235572188	5.60525804793504	2.07944920391315e-08	1.92567629829423e-06
RP11-99A1-2	0.751222860410482	3.11258677103369	0.772676845040946	4.02831635373873	5.61777180095549e-05	0.00134193144793144
RP11-433J8-1	3.02634731241048	3.10696834309281	0.775651572926122	4.00562372531762	6.18540465851085e-05	0.00144312694840856
PTPRG	200.843670960599	3.09798625523959	0.872223873472452	3.55182465128597	0.000382569716787193	0.00578414891378113
SLC4A8	327.251636509776	3.08871081148797	0.375432498899892	8.22707362984993	1.91842543654675e-16	1.30281070739822e-13
TPD52L1	4.22864082728519	3.08610016980574	0.515294777916824	5.98899950486959	2.11135806450933e-09	2.77515882374236e-07
RP11-744N12-3	26.5933560581792	3.08324369920494	0.699693525843494	4.40656313846555	1.05023704749048e-05	0.000360363968811022
RP4-665N4-8	7.4347051311315	3.08127601856531	0.305071494661745	10.1001767535893	5.51427106083278e-24	1.38268225976897e-20
TSPYL5	90.5401991235765	3.08058955298292	0.666650996978599	4.62099294375136	3.81907766247382e-06	0.000156003100956966
SLITRK4	120.832594644426	3.07226859728195	1.03198831310756	2.97703816822364	0.00291047773824449	0.0251652103006779
RP11-456K23-1	16.8251717776631	3.06845308690552	0.466129405612754	6.58283525981773	4.61560479808606e-11	9.28733762982786e-09
CTD-2339F6-1	0.693711328841907	3.05897956654025	1.09893609319524	2.7835827628939	0.00537621442923064	0.0388319215044607
SBF1P1	6.64169216700012	3.04835340705402	0.749559051720186	4.06686224395297	4.76503912768745e-05	0.00118208508710219
NUDT10	7.11759630737925	3.04115723578342	0.720233392283902	4.22246075836574	2.41649480832473e-05	0.000700182055706321
RP11-624M8-1	6.10501930077977	3.03934764437668	0.716505457142668	4.2419043903688	2.21631111186999e-05	0.00065380174944458
LINC01623	1.48668413668959	3.03138094401815	0.829848978055953	3.65293086354052	0.000259264054598683	0.00429432438402097
GATA4	0.778348483103657	3.03107778741024	1.03816069670309	2.91966147151986	0.00350411807799432	0.0287138604797337
FRAS1	16.7374049778528	3.01611926545835	0.842201423488672	3.58123268536475	0.000341976915741927	0.00528564320646733
TFAP2A	17.4686677988646	3.01285732714767	0.79714503953387	3.77955977610979	0.000157105875012008	0.00293657049501166
INSM2	1.85496077438101	3.00975519646814	0.734913444077479	4.09538731495955	4.21463187585058e-05	0.00107837013545606
TMEM163	22.4967000664829	3.00339657030129	0.433214351912086	6.93281872367603	4.12536709782906e-12	1.2114828043958e-09
NTN1	189.75940999805	3.00329716783107	0.45937050253133	6.53785376135735	6.2407900038085e-11	1.18965515645699e-08
THSD7A	313.251663280154	3.00088874532142	0.827936764312825	3.62453858153298	0.00028947780608283	0.00466441326983787
LINC01538	4.18643471104775	6.6815597932852	2.00067961309639	3.33964506338141	0.000838855271536397	0.0102335947927664
RP11-22H5-2	1.16583902996454	5.5565046710577	1.39421109443557	3.98541131485342	6.73633340874027e-05	0.0015397717317316
COL26A1	3.53668343553646	4.6596795486315	1.12538911412643	4.14050526181652	3.46541659317673e-05	0.000932800864473837
FJX1	26.4113876436327	4.5137010024708	0.916013719431391	4.92754737917314	8.32682359149959e-07	4.42950837740305e-05
RP11-73M7-1	5.18321241502291	4.4356588695419	0.692701450419513	6.4034207909563	1.51933694782428e-10	2.53322310369583e-08
FAM149A	2.85826869882381	4.1389588877068	0.694129130224221	5.96280822614348	2.47939355469503e-09	3.1944976957468e-07
SRRM3	18.354795090736	4.0339447793241	0.820135236642526	4.91863365831992	8.71503996787628e-07	4.59683103289422e-05
CTC-340A15-2	94.8961028658063	3.4906251730422	1.22906262924496	2.84007103461161	0.00451034889803194	0.0342952747910304
MRAP2	2.65932414734549	3.4021191003637	1.02723132231121	3.31193084407624	0.000926544470266333	0.0110349178287438
PHLDA1	251.329722294127	3.3401485337049	0.499866668615238	6.68207892908319	2.355760778841e-11	5.17925435335157e-09
GRIP1	82.5589933050285	3.2945154689552	0.586478090578438	5.61745702334054	1.93788353623922e-08	1.83099100379101e-06
RP11-567C2-1	1.63775427475461	3.0243766149658	0.80374663493095	3.76284824536232	0.000167989146411353	0.00308503786229345
AC011239-2	0.772601574660638	3.0024476269753	0.951147480799621	3.15665833909497	0.00159588216181412	0.0164052257422438
NTN3	26.5538246386522	4.177076550072	0.545613005236447	7.65574960637497	1.9218786744796e-14	9.7886686175018e-12
RGS7	0.873069074772127	3.908460644143	0.976972146988423	4.00058553991644	6.31859411920646e-05	0.00146283531607793
IGLVI-63	1.76208447103608	3.469355578815	0.761476598474481	4.55608955779522	5.21147234770183e-06	0.000199856898962396
PARD6G	46.4017964490242	3.069806989228	0.478261695515066	6.41867625614875	1.37464389296901e-10	2.32172367767414e-08
RP11-794P6-1	9.79396836253061	-3.287029959445	0.676202029753318	-4.86101758766404	1.16783876383605e-06	5.7591588781791e-05
COL6A3	355.900230662832	-3.449677852373	0.728088509618342	-4.73799243745969	2.1584586544243e-06	9.78571304009304e-05
RP11-37C7-2	9.7374359992378	-3.751036591533	0.9994500287496	-3.75310068901181	0.000174660657946727	0.00317712805083117
RP11-758N13-1	30.441651792452	-3.785541664009	0.862551833432288	-4.38877006260074	1.1399351522775e-05	0.0003882807331117
CLSTN2	12.3972110235671	-4.161966580513	1.3792956066946	-3.01745801285259	0.00254904350612775	0.0229724001020863
ZNF556	9.63695670336021	-3.0011222117036	0.894743710166448	-3.35416966624477	0.000796035364777342	0.00984010799607395
SORBS2	21.9370198928589	-3.0765134757859	1.00270010981774	-3.06822892075388	0.00215331593915872	0.020280739574908
FHL1	4793.80928609446	-3.0937864373436	0.374789360715289	-8.25473388956154	1.5224106470637e-16	1.05587276302842e-13
MAFA-AS1	26.7556443723866	-3.1576960020967	0.960960751824145	-3.28597811731915	0.0010162890481833	0.0117977115753672
TENM4	508.24022227692	-3.1590853670914	0.872399927963025	-3.62114354418572	0.000293303714094331	0.0047051285277229
KIAA1211L	33.799017035417	-3.2145767094871	0.701499678720705	-4.58243504166587	4.5959249883498e-06	0.000180280826528566
CASP12	5.32349555783426	-3.3139123053386	1.18059018352813	-2.80699632402089	0.00500058123334305	0.0369455907668367
S100A16	2947.00832440876	-3.3899180541576	0.691791211634382	-4.90020398806281	9.57372012557028e-07	4.93788852742428e-05
NOX5	10.6980301888163	-3.4204418793521	1.15985482890287	-2.94902585575089	0.00318777305153119	0.0268783854528614
NYNRIN	290.731287629492	-3.4571348937157	0.598723060535207	-5.77418028733572	7.73286057237414e-09	8.1462859885722e-07
RP11-1259L22-2	11.1517723843878	-3.4840947736802	0.997729218778858	-3.49202439710492	0.00047937445961088	0.0068355946018967
CTD-2281E23-1	10.3317447750556	-3.4881991469165	0.971971135183541	-3.58878882371112	0.000332217804585821	0.00517653144172276
RNA5SP278	3.06197569426258	-3.5377632681395	0.860455771417573	-4.11149926080587	3.93098133678681e-05	0.00101922738413774
RP11-1057N3-2	2.61930025898001	-3.5604644419687	1.05979520148186	-3.35957780992994	0.000780616654871262	0.00970471437789417
SLC22A11	27.8438697453393	-3.5650272880157	0.60201482212015	-5.92182643520393	3.18385557404661e-09	3.81559338776461e-07
TSPAN15	317.843990578656	-3.5794727763656	0.715093865034014	-5.00559849747186	5.56887271681338e-07	3.19030832952488e-05
FAM196A	3.71795354209053	-3.6167724289014	1.28059197266563	-2.82429728289867	0.00473844121243907	0.0355808822528671
RP11-473E2-4	5.97399465011808	-3.7823047251928	1.31763805852197	-2.87051872912316	0.00409798919443394	0.0320802482639201
MFAP5	26.7510069282798	-3.8233719873198	0.789899513376539	-4.84032705752184	1.29625619615704e-06	6.31600347176846e-05
LINC00870	6.2363794290764	-3.8426483314988	1.31535094268316	-2.92138638199495	0.0034847735419035	0.0286200965344995
BMP2	676.460676053309	-3.8756082993103	0.651855770618983	-5.94549971634083	2.75614727484132e-09	3.46996395054723e-07
HTRA3	916.328977778444	-3.8973655842374	0.71118810260739	-5.4800770287758	4.25140703362053e-08	3.50843329303616e-06
RP11-809O17-1	416.465813006775	-3.9074123837195	0.443695276654033	-8.80652237992216	1.29088337161051e-18	1.31496641451212e-15
PCDH18	98.9444209624915	-3.9275337819333	0.901570637492361	-4.35632397352401	1.32264967206063e-05	0.000435499104648084
RP11-691H4-4	124.566350721353	-3.9382822298453	0.567702346949468	-6.93723084113981	3.99860167419549e-12	1.18493107976137e-09
RASSF10	21.2709392012262	-4.0553751735874	0.817904624929042	-4.95824947063874	7.113118811082e-07	3.8773634428903e-05
BEST3	264.059553270559	-4.2590583087201	0.980087508894678	-4.34558982750772	1.38901913773392e-05	0.000449475552241209
ENPEP	15.9075131399056	-4.2735367121328	1.1788648797174	-3.62512853309978	0.000288817769417761	0.00465838338926807
GABBR2	7.36474293629622	-4.3582372173595	1.50141162963251	-2.90275973047194	0.00369890299393256	0.0298818193043915
ARHGEF17	1597.81932069158	-4.6843290564301	0.551161146441362	-8.49901900138468	1.91199607978555e-17	1.64014042665183e-14
KSR2	41.7663050018859	-4.7340703392955	1.06337285242399	-4.45193830978854	8.50986167858113e-06	0.000300537336009435
CAPN11	266.799384980823	-4.7581056801177	0.508333811211291	-9.36019909590467	7.95865804150087e-21	1.44126875654891e-17
NCKAP5	238.680326998441	-5.1280698180362	1.04190422894139	-4.92182455507114	8.5741063613571e-07	4.54455520424646e-05
CD9	4265.60131531721	-5.1606272802744	0.416427874190814	-12.3926077001986	2.86570757702665e-35	3.77021720130358e-31
SLC2A7	34.8971083020819	-5.3303428624909	0.905901653893198	-5.88401935197186	4.00420989208417e-09	4.6616153518667e-07
GRB7	97.7970675574979	-5.4889295335345	0.805536315636999	-6.81400630484795	9.4917542020178e-12	2.43624182459192e-09
AMBN	19.7415987392435	-5.5337636075432	1.3513993143726	-4.09483973292698	4.2246051998149e-05	0.00108007416234013
RP11-327L9-1	13.5559387585324	-5.9660895576581	1.09603943963636	-5.44331649200279	5.22976067623735e-08	4.21966605849774e-06
RP11-231E4-2	88.9681256563636	-6.4205616162741	0.967576810816025	-6.63571258064689	3.2293857409791e-11	6.92554519728262e-09
NKAIN4	325.009039485953	-6.4571362504105	1.13544650556284	-5.68686963126429	1.29389153918732e-08	1.28613679317656e-06
NFATC4	441.005067393151	-7.0880457107796	0.961771636603985	-7.3697803522336	1.70909391006444e-13	7.14247874184237e-11
FLJ16779	99.533369968047	-7.8605382586072	1.50230274906229	-5.23232634934176	1.67389880252783e-07	1.14871745823157e-05
RP11-497G19-1	488.998329474155	-8.6569826677261	0.878507749455765	-9.85419044179075	6.57443608144438e-23	1.42871261964562e-19
RPS4Y2	1086.40945878104	-9.5304182773387	1.38291151541171	-6.89156042966451	5.51836701452324e-12	1.59187796081782e-09
ADGRF1	2612.46766336282	-12.3046652837957	1.40865631445209	-8.73503718228228	2.43575995765e-18	2.33524903939756e-15
NELL1	30.8787046110211	-21.6249276268457	1.76263737777408	-12.2685062166073	1.33697152666077e-34	1.08953152136403e-30
SYNPO	262.836907369852	-3.00286298531061	0.643546575568822	-4.66611601911861	3.06946431158094e-06	0.000131306204940425
AC093326-3	4.13440884594012	-3.00439485517372	1.06117506405481	-2.83119624361862	0.00463742584055826	0.0350408368392855
ARSE	13.3561013954461	-3.00768001654795	0.725692829269615	-4.14456350571229	3.40461597332948e-05	0.000920998065415944
PRR15	21.1164101125102	-3.00832747863301	0.868007824694381	-3.46578382480851	0.000528688177910603	0.00736480706638971
USP41	64.9619464827274	-3.00897253385782	0.555242739008549	-5.41920194981873	5.98656633265237e-08	4.70907162338588e-06
RP1-288H2-2	6.2103950999962	-3.01062811458765	1.03282057032709	-2.91495754546618	0.00355736931088838	0.0290615023560088
CORO2B	386.888029286034	-3.01418234293541	0.542483404858513	-5.55626645154527	2.75606057207238e-08	2.46811281505064e-06
TMEM210	4.21133621925409	-3.01990040278052	0.908034985530011	-3.32575335852047	0.000881799190993092	0.0106262507315349
ZBED9	4.73813478596066	-3.02059223903814	1.11018701154472	-2.72079587279199	0.00651249626257172	0.043933868003447
RP11-53B2-1	114.116781437177	-3.02176072998135	0.53974999538557	-5.59844512425194	2.16282840580778e-08	1.99157394192419e-06
CREB3L3	15.9200091064292	-3.02435081906009	0.819246564638622	-3.69162465807125	0.000222826137638412	0.00384107012617627
IL12B	2.94351500353779	-3.03037819813005	1.056564603668	-2.86814283538339	0.00412889084926163	0.0322292756258097
ANKRD63	3.36677719459636	-3.04100020404402	0.787980144823058	-3.85923455562054	0.000113742728758712	0.00229577196863637
PPP2R2C	225.462832575754	-3.04245144281888	0.772715194383582	-3.93735164641862	8.23858339002037e-05	0.00179394190223443
LINC01342	2.50514242446673	-3.04484924609175	0.959209601030536	-3.17433149420157	0.00150182063504746	0.0157360486147997
KLF8	874.335702151398	-3.04602404729243	0.549861269229443	-5.53962284261451	3.03123755731573e-08	2.6561626520382e-06
CXCL12	107.196047765198	-3.05705752676457	0.900207029056079	-3.39594940729366	0.000683909995503803	0.00882557962131333
RP13-714J12-1	44.3449496468516	-3.06390041052947	0.552779555772578	-5.54271658300983	2.97814688834624e-08	2.61667531319198e-06
TEAD1	43.8597618561536	-3.06684389486028	0.629065809338831	-4.87523538766736	1.08678786548831e-06	5.4501575463573e-05
CTD-3195I5-4	4.47059988356511	-3.06788488782721	0.992775727029882	-3.09020940409723	0.00200015423212685	0.0192668520994796
AC091814-3	4.73781284611963	-3.07669248965354	1.05228623499431	-2.92381710159895	0.00345767844842013	0.0284764892327315
DCHS2	131.132785698951	-3.08412136601655	1.04181447785806	-2.96033644335355	0.00307303244036754	0.0262092199002252
ROBO4	132.802696221865	-3.08933237348598	0.689241626873496	-4.48221966438629	7.38706477006664e-06	0.000266958038037541
EVA1A	37.4709765795445	-3.09022577342524	0.988820199471541	-3.12516448903124	0.00177705659712282	0.0176767512653075
LINC00642	226.822896127243	-3.09273139282578	0.780115090645364	-3.96445528347268	7.35637343736728e-05	0.00164468933427888
TEAD4	39.3750456928376	-3.10016554027329	0.761551606098773	-4.07085418170754	4.68410645329863e-05	0.00116823120166928
RP3-416J7-4	218.072453874022	-3.10497044158056	0.9111160765128	-3.40787581475293	0.000654706835093161	0.00858094892925597
RP11-269C23-5	4.16661964083759	-3.10503532518004	1.12434438094094	-2.76164080846965	0.0057511711263234	0.0406220856348351
RAB34	1892.73601727162	-3.10808087919025	0.251112175890142	-12.37726075278	3.46984434270355e-35	3.77021720130358e-31
STXBP5L	25.8700229512537	-3.11062793568652	0.868050959536074	-3.58346235496241	0.000339069650348838	0.0052620814296793
SLC2A5	3616.42750162819	-3.11553295294628	0.463871221309941	-6.71637473898086	1.86301312211484e-11	4.30699565543101e-09
CPT1C	37.2580178963239	-3.11791617993712	0.770159133281364	-4.04840512200749	5.15678304850576e-05	0.00125538205401152
C1orf127	6.63556129496742	-3.12130698385629	0.839590639264105	-3.7176533871222	0.000201081899037521	0.00354881790088039
AF064858-10	4.39580263127187	-3.13180796390623	0.791382367532888	-3.95738911099264	7.57734440038317e-05	0.00168028382765833
GPR176	1353.30389401922	-3.13207792165853	0.676387380083029	-4.63059781108579	3.64611492888085e-06	0.000150827929361331
RP11-95M15-3	30.0896401252559	-3.13215584809594	1.040660846904	-3.00977581448769	0.0026144058362214	0.0233484348063861
CEACAM6	398.964629505225	-3.13636957093252	0.679890134448522	-4.61305350970641	3.96796096899902e-06	0.000160675308952126
RP11-329B9-3	8.42487615583488	-3.14039859618359	0.904776467179946	-3.47091100409778	0.000518695878121101	0.00725047655095108
RP11-524N5-1	439.583365086097	-3.14083333557244	0.58826014511466	-5.3391911072953	9.33621909157804e-08	6.91665303927657e-06
AC007731-1	20.4047252775466	-3.14210208488563	0.675269481482732	-4.65310838272496	3.26968273475511e-06	0.000138059388736803
CPM	710.542787535751	-3.14274843490894	0.500770332820277	-6.27582791737954	3.47778664750465e-10	5.34742506361836e-08
NANOGP4	25.9904572733055	-3.14329658851948	0.671288242766609	-4.68248419719803	2.83419043390442e-06	0.000123510836328854
RP11-226M10-3	66.3846597835426	-3.14364616900858	0.560810328857402	-5.60554256447712	2.07603593890087e-08	1.92567629829423e-06
RP5-1028K7-2	75.424993562737	-3.14396450358028	0.649482706955357	-4.84072088434585	1.29368970618844e-06	6.31293463362646e-05
NTSR1	103.969953253793	-3.14447849497787	0.630999711221606	-4.98332794620494	6.24998887954695e-07	3.48854259429096e-05
VWA5B2	57.00607951167	-3.14608822413535	0.72636000563889	-4.33130706496997	1.48226796900727e-05	0.000473236914649658
RP11-1259L22-1	9.96208669085154	-3.14931363541266	1.00621732611286	-3.12985431047866	0.00174893018798752	0.017476970367207
EPX	444.173466337849	-3.15454668932901	0.675301611858945	-4.6713152078007	2.99277268893158e-06	0.000128362383343556
SLC25A47P1	3.6792426760618	-3.15801594574825	0.998556230869036	-3.16258198399088	0.00156376696853612	0.0161602013113415
AC072052-7	56.1317943724161	-3.16047798733519	0.487910940196743	-6.47757147249203	9.32106249285608e-11	1.62480574374133e-08
AC156455-1	30.9707415383245	-3.16340814238377	0.509600652176923	-6.2076218483439	5.37923981614865e-10	7.97032183122716e-08
RNVU1-18	2.76505108588314	-3.16930174057973	1.16826348563069	-2.71283129153759	0.00667110606935715	0.0447536621821023
CTD-2555A7-1	3.27086553439623	-3.17259883517354	0.815648990164268	-3.88966194212365	0.000100383962699661	0.00207895097793928
STAB1	7646.16939244471	-3.17487263360553	0.706145147223864	-4.49606238333182	6.92234343982742e-06	0.000252968194067325
RNU2-11P	4.49186229202846	-3.17624290599875	0.794328428466144	-3.99865193309537	6.37042823341583e-05	0.00147274361081316
LINC00707	23.4000100060838	-3.17693773523799	0.87356830570246	-3.63673649158245	0.000276114138992879	0.00449799729572757
GPR17	45.2390165769267	-3.17751271549106	0.66885914484105	-4.75064554323493	2.02768290226135e-06	9.30934923450891e-05
IGFBP7	743.013688016009	-3.17869103030606	0.45181963670638	-7.03530960601381	1.98819032371826e-12	6.35382744923961e-10
CPAMD8	427.780531398661	-3.18197078724571	0.60007769943643	-5.30259796395382	1.14166165075672e-07	8.19708035896847e-06
NINL	384.021526328121	-3.18457888756957	0.663989550927846	-4.7961280160501	1.61761923985739e-06	7.61987490775019e-05
C3orf52	209.810125312685	-3.18854638409618	0.450534822268215	-7.07724736579398	1.47045922692417e-12	4.9415009711389e-10
LINC01556	2.3584956177557	-3.18865219101022	0.907039944554558	-3.51544847628089	0.00043901193643867	0.00643167285037812
RNU1-109P	4.96084833367094	-3.18904311915266	1.05767074045343	-3.01515679424533	0.00256846439725128	0.0231154704464936
OLAH	84.1149859337659	-3.18963802829826	0.809863009934239	-3.93849081779555	8.19957314839724e-05	0.00178903270360311
SYDE1	43.8608216780766	-3.19051402413016	0.730396507161267	-4.36819452564237	1.25277887327872e-05	0.000417981913329235
KREMEN2	109.351467949377	-3.19404042834581	0.545528585866162	-5.85494603050815	4.77164942964322e-09	5.31629006365371e-07
CD99	9979.36321573808	-3.19965516837444	0.379024683298572	-8.44181212824587	3.12455277593706e-17	2.31479651902774e-14
HSPG2	1190.10775574109	-3.20950186168103	0.395970106580162	-8.10541454606316	5.25659782397292e-16	3.35979057388324e-13
CTC-497E21-3	10.8424937284137	-3.21428665849856	0.686869980438938	-4.67961441034953	2.87414939070785e-06	0.00012456954204761
AC011515-2	11.1629200659266	-3.21635284069035	0.805718116922294	-3.99190830283954	6.55437184400872e-05	0.00150991419787387
ASB13	420.685887884776	-3.21830611550293	0.447501556650594	-7.19172049275297	6.39799057939736e-13	2.31728109907351e-10
GRB14	24.7961516450366	-3.22391862515624	0.868429423874974	-3.71235535844808	0.000205339411054589	0.00360261467502696
AP000345-2	2.38946429136707	-3.22607560824573	0.904471652137828	-3.56680676571843	0.00036135773886659	0.00552753552972043
RNU6ATAC36P	3.95721448682894	-3.22627485946493	1.07031402626535	-3.01432549727708	0.00257551324304217	0.0231661162205976
SLC9A3R2	535.649164583417	-3.22743936012889	0.540668289356956	-5.96935204756959	2.38197648796328e-09	3.09343775211709e-07
TM4SF1	30.7409812554268	-3.23266999507431	1.01742839589866	-3.1772948426695	0.00148655823213109	0.0156345612213335
MATN3	26.7638931219251	-3.23749775690928	0.970350538481529	-3.33642083815972	0.000848645932901068	0.0103106907187912
CERCAM	254.582521613172	-3.24144522337994	0.366216103669869	-8.8511815589136	8.65975486816732e-19	9.73386308405691e-16
ADAD2	10.1685133793483	-3.24989711674085	0.911712831022445	-3.56460609761983	0.000364403028782681	0.00556628187873901
DAZL	2.06500153186591	-3.25084816323357	1.17640367027493	-2.76337812043193	0.00572064525515255	0.0404590742855734
RP11-1078H9-6	25.6592574072415	-3.25303762080167	1.038882130763	-3.13128652854245	0.00174042264279996	0.0174345246731397
HCG16	2.07755310956867	-3.26172770857537	0.87116776847628	-3.7440867610154	0.000181051088154045	0.00326603338160343
FXYD6	30.6988342296304	-3.26678929680244	0.797496261423765	-4.09630672245443	4.19793657282466e-05	0.00107559000079713
MAT1A	4.80669993260268	-3.26805625235661	0.987117437634332	-3.31070663708326	0.00093060714650864	0.0110711683046504
RP11-43F13-4	11.3146435132817	-3.26951281628677	0.921390158308417	-3.54845641317602	0.000387496125681996	0.00583967231107537
RP11-375A5-1	9.50057757557152	-3.27218174335975	0.886165434914943	-3.69251791419039	0.000222044694410139	0.00383165214594351
AC002454-1	252.3180776335	-3.27440262600016	0.636596414110992	-5.14360834182968	2.6951110919171e-07	1.71586984889105e-05
IGSF3	51.9952231318701	-3.27489462677629	0.645958361862018	-5.06982310335947	3.98185620916696e-07	2.41305707900803e-05
LPO	65.1257876282752	-3.28290608522014	0.647452663625622	-5.07049591368801	3.9678043568511e-07	2.41303206381111e-05
RP4-758J18-10	39.7576091420864	-3.28734470770695	0.609247366528084	-5.39574709438719	6.82390097458224e-08	5.28357957407262e-06
FAM26E	8.23553259864891	-3.28735095293476	1.09748618471213	-2.99534609066356	0.00274133606556371	0.0241446451578439
KHDRBS3	662.298818813675	-3.29321571873826	0.630894128553718	-5.21991816010038	1.79002213708036e-07	1.22069773226796e-05
HMX3	15.9206910770731	-3.29606740941279	1.08312613505254	-3.04310578680007	0.0023415000450091	0.0215609821941134
CH507-42P11-6	3.00082594735465	-3.30180670098209	0.980548539277087	-3.3673057158561	0.000759064899576544	0.00952029185513528
MYO7A	265.209939879378	-3.30233408095883	0.651375551671594	-5.06978512239861	3.98265088353628e-07	2.41305707900803e-05
MRPL49P2	4.22760339138017	-3.30234371653616	1.1835856279444	-2.79011812797315	0.00526888139434424	0.0383027936689204
AF064858-6	14.3348220012078	-3.30492039998951	0.621318163214371	-5.31920776771052	1.04220066207608e-07	7.61717824701659e-06
PTPN3	52.0264320571265	-3.30739329816265	0.699194851196449	-4.73028840601887	2.24201098474578e-06	0.000101082755283206
GCSAM	339.807986787183	-3.30816807931242	0.439539770605521	-7.52643628756279	5.21439052731408e-14	2.36074288915079e-11
RP11-481J2-2	86.5831930347446	-3.30937671386972	0.838575626132769	-3.94642607147009	7.93263998660507e-05	0.00174128125012367
CH25H	49.2867642028637	-3.31026380196545	0.853668854179503	-3.8776907295594	0.000105452650111458	0.00216704944355322
CTB-26E19-1	50.882344677497	-3.31061732305341	0.726007648075402	-4.56003091954973	5.11460894926832e-06	0.000197229409714006
THEMIS3P	2.56897503374458	-3.31733221538506	1.22440421714243	-2.70934399681112	0.00674164010175664	0.0449627068363032
UTF1	5.63499282367789	-3.32177342945904	1.07231350684879	-3.0977633017239	0.00194987097283764	0.0189279166472866
RP11-473E2-3	3.02935096092109	-3.32761385675011	1.20529229043429	-2.7608355941206	0.0057653690983341	0.0406959152226931
C5orf66-AS2	3.11609149828829	-3.33202344371942	1.01427396996119	-3.28513157430917	0.00101934757885158	0.0118163844337927
PALM2	4.12771484378076	-3.34051270582648	1.20337357901166	-2.7759564977071	0.00550395722884002	0.0394546779245015
LINC01057	21.4175535627069	-3.34241361143702	0.816921250709573	-4.09147590240041	4.28636492413722e-05	0.00109414751317229
BTF3P7	6.80823389019757	-3.35403208067236	0.987439029670142	-3.39669790224191	0.000682042186358489	0.00881002089039651
LAMB2	451.623490801689	-3.35566288145719	0.619246710199033	-5.41894341332655	5.99522877474965e-08	4.70907162338588e-06
YY1P1	5.16479598288225	-3.35812605189135	0.942376778262525	-3.56346434818012	0.000365992422620218	0.0055827117455083
ABCA4	33.934935373117	-3.36099961008165	0.75976298518421	-4.42374750497585	9.70033845597972e-06	0.000337170151261901
PRKCG	112.273825789949	-3.36169587762247	0.645395901858344	-5.20873446506687	1.90132981586066e-07	1.27788964964144e-05
SPSB4	13.4415410311592	-3.36367806256638	1.22952814113591	-2.73574711308261	0.00622388359756054	0.0426128825099099
RP11-539G18-1	14.5699425295111	-3.36383727595185	0.755287125501883	-4.45371986675478	8.43951989856112e-06	0.000298700358451028
LINC00114	515.437905961775	-3.37379622496375	0.597011777228102	-5.65113847607518	1.59388619750843e-08	1.5281149523583e-06
OR5A2	2.26484405782895	-3.37611674967953	1.04831597272712	-3.22051446082311	0.0012796073682383	0.0139736554045106
KRT8P23	4.85660933398254	-3.38275314674274	1.19836502196948	-2.82280697844741	0.00476052230457929	0.0356404701358202
KLK2	11.5001551230228	-3.38655835136121	0.869929859813993	-3.89290965605585	9.9049045990406e-05	0.00206175079958446
AP000357-4	2.69945027807763	-3.38715645054714	0.851459190773935	-3.97806082458089	6.94796003026901e-05	0.00157607970150786
CHST6	21.856470401543	-3.38768303166899	1.02319476016257	-3.31088778360313	0.00093000495165999	0.0110680435959331
PKP3	20.8490267202948	-3.38782516653136	0.753389289002633	-4.49677904369505	6.89906176045932e-06	0.000252400354888544
RP11-428G5-5	106.05384337468	-3.38995076668216	0.582702956027176	-5.81763097581413	5.96874902286325e-09	6.44249377146601e-07
RBMS3-AS2	3.78929180966838	-3.39192506547875	1.08653612893624	-3.12177844357516	0.00179762166325046	0.0178269161414588
JCHAIN	4177.43958267499	-3.39334891445559	0.721339445954723	-4.70423312281828	2.54821949374644e-06	0.000112859117985941
ZFY-AS1	2.70268980528532	-3.39435878678504	0.959883438849153	-3.53621976315655	0.000405896885467975	0.00605261700622121
DIO3OS	38.3183499399105	-3.40004472672246	1.19618724741386	-2.84240175112491	0.00447750292523092	0.0340932405638291
ALDH7A1P1	3.27618434630865	-3.40224602515904	0.75928516082721	-4.48085409894278	7.43449230019341e-06	0.000268077594590049
CTC-244M17-1	2.39219874081994	-3.41048888492279	0.936001779459993	-3.64367777899996	0.000268769858902555	0.00441847650668645
CDY4P	3.87151205585717	-3.41283655190624	1.11609554087395	-3.05783548712493	0.00222941932360167	0.0207220934392483
C19orf81	41.0779999304684	-3.41350747239009	0.510768076193524	-6.6830869654758	2.33960636414961e-11	5.17925435335157e-09
RPS27P29	8.88835213977736	-3.41589429340078	1.02363152169426	-3.33703507659375	0.000846772607281248	0.0102986055985937
AFAP1L2	649.032151949472	-3.41713372857543	0.585901000672837	-5.83227153503965	5.46778428902192e-09	6.02139744828539e-07
AF067845-3	4.68443627059235	-3.42827252104396	0.997632969812722	-3.43640659920003	0.000589485567211397	0.00794684079172452
ADM2	565.566211149228	-3.43236879809931	0.499247865760913	-6.87507956166816	6.19552710622786e-12	1.74099652656646e-09
RP11-757F18-5	18.4310665616361	-3.44665803514201	0.63746505528438	-5.4068187841362	6.4153993181353e-08	5.00293711897742e-06
RP4-785G19-2	4.62181301657549	-3.44725468833354	0.70046920140113	-4.9213508337527	8.59488978508032e-07	4.54817568708219e-05
TRH	161.401861950662	-3.44765286631022	0.675557650503858	-5.10341769312926	3.33573627881028e-07	2.05548195615083e-05
UNC5C	38.1992287461632	-3.44862860072289	1.09405968473245	-3.15213936574789	0.00162078894825733	0.0165880242845665
HMHB1	98.3985131193628	-3.45239752682692	0.434080461110071	-7.95335850408501	1.81522076855685e-15	1.07583184350268e-12
COLEC12	14.1878896284197	-3.46297526553946	0.894635102082807	-3.87082426955669	0.000108467965864916	0.00221398264452014
CNN2P6	28.8884384624975	-3.46989823722819	0.803994980500162	-4.31582077175355	1.59010959804708e-05	0.000499834161692774
SNCB	3.98752103875824	-3.47338227798438	1.25131470117402	-2.77578635871979	0.00550683810145018	0.0394606290597871
RP3-400B16-3	2.86550481038582	-3.47437446609801	1.18428229606207	-2.93373841494622	0.00334906331664981	0.0278740920571884
CSPG4	280.420197653861	-3.47779373339091	0.805979564453784	-4.31498996596499	1.59610152856786e-05	0.000501234311432817
MIR3686	2.46576675856105	-3.48360122642339	1.21610130414823	-2.86456499515337	0.00417582449080502	0.0325022327905376
RP11-1078H9-1	66.6145513908779	-3.48823126337352	0.814984991147155	-4.28011718162264	1.86794934802e-05	0.000571732815938102
AC004901-1	2.44893307668299	-3.48826103372145	1.28664067113626	-2.71113848021056	0.00670526159330847	0.0448719795025818
RPL36AP26	8.53790919818423	-3.48948063680729	0.978529392736989	-3.56604580578521	0.000362408055222969	0.00553840383314727
LINC01515	15.7644349051253	-3.49433416966138	0.889944866519838	-3.92646140353177	8.62047176164706e-05	0.00185847564824345
RNU1-4	10.2413604042855	-3.49895392549397	1.28989212848562	-2.71259421483708	0.00667588008183316	0.044767262503089
GADL1	36.1495995847011	-3.50380777676144	0.733118642743743	-4.77931888847925	1.75890032161478e-06	8.19069625481102e-05
AC115283-1	4.12063412742022	-3.50977909436098	1.1795948243287	-2.97541072745752	0.002925964994526	0.0252790036911116
AF067845-1	4.14499272714561	-3.51267526197138	1.0260106017368	-3.42362472281012	0.000617918888691963	0.00823479231998852
RP11-521D12-2	2.50713750355873	-3.51317100762029	0.977515324414082	-3.59398049306906	0.00032566422959666	0.00509878813264281
AC024937-4	16.8301496683141	-3.51671269066738	0.633740218655304	-5.54913920112138	2.87079541121271e-08	2.53602487857183e-06
DCN	15.1289050623749	-3.52284321603627	1.1728322617716	-3.00370592697961	0.00266712984942126	0.0236765881540264
ASS1	50.3222139035931	-3.52380196169974	0.821181961521448	-4.29113415395901	1.77762877372015e-05	0.000548725048645413
RP11-588G21-1	9.13840169775411	-3.52563031288501	1.27443554276206	-2.76642497371345	0.00566746242721633	0.0402138164431804
DDIT4L	538.757978258616	-3.52976850557009	0.760662233156799	-4.6403887976945	3.47754272304047e-06	0.000145143995061396
BMPR1B	326.57699017808	-3.53109171934597	1.09164823429106	-3.23464245022036	0.00121795147637119	0.0134810065450838
MME-AS1	125.977548657883	-3.53436786594285	0.650116876705154	-5.43651148368169	5.43338389548149e-08	4.34098075590711e-06
PROM1	1549.89916200041	-3.54123099321536	0.793269694053558	-4.46409464493707	8.04080181361113e-06	0.000287396948156011
FERMT1	45.8271759294613	-3.54163552065308	0.873767104765055	-4.05329463805504	5.05013326470811e-05	0.00123680836986995
PLCB1-IT1	6.86238140566172	-3.54180193475046	1.02384162247911	-3.45932599045389	0.000541529057502463	0.0074829261074217
RP11-10J21-5	5.09822291076332	-3.54666740491983	0.918280262347519	-3.86229297344693	0.000112327744147975	0.00227566654816131
RP11-405F3-5	10.6054964358967	-3.54868754159158	0.822494280158733	-4.31454373264057	1.59932872719155e-05	0.000501764374593482
HIPK4	13.9641888397834	-3.55402791856299	0.66109676066845	-5.3759572425819	7.61768693477261e-08	5.82896105663809e-06
GTSF1	89.8177949908529	-3.55577424333488	0.842421397883994	-4.220897346941	2.43331733830442e-05	0.00070443024224431
SHANK1	1192.28682169264	-3.56210059228309	0.485846986031146	-7.3317334360385	2.27194657425755e-13	9.25733031013416e-11
DTNA	30.1274150459071	-3.56599096835617	1.17073831124453	-3.04593343713628	0.00231959180232545	0.0214070049586748
JPH2	13.6167824188516	-3.57484818815495	0.957264533335927	-3.73444127894003	0.000188132378701216	0.00336583487844322
CREB3L1	32.3924679631721	-3.58003082776948	0.876263286453858	-4.08556524404608	4.39696424763485e-05	0.0011127938166161
AC114730-2	100.588676590333	-3.59059549539121	0.628052398562797	-5.71703173749155	1.08400876901288e-08	1.10079233157361e-06
DLL3	16.8156672882717	-3.60466857298455	0.872030496395916	-4.13364966922896	3.57047594524646e-05	0.000950808194873763
AKNAD1	12.0215476240446	-3.62615101674153	0.625722712107754	-5.79514047768348	6.82640165771104e-09	7.24821546698393e-07
HBG1	10.1788473473898	-3.63135664522088	1.24348330550599	-2.92030993029152	0.00349683430527039	0.0286977944197848
ANO2	32.7378187701539	-3.64404507192285	0.839902486335881	-4.33865255932292	1.43358952821857e-05	0.000459495750750645
RP11-799O21-2	2.73571139712243	-3.64693815695616	1.30284068006127	-2.7992203596104	0.0051226165526233	0.037524029610306
PRG3	160.099188118629	-3.64895806123157	0.926227438382663	-3.93959184323368	8.16203515768407e-05	0.00178203523131298
RP11-290F5-2	826.155591806064	-3.65644764041013	0.581729651942336	-6.28547578450165	3.26851111649507e-10	5.07350746973285e-08
RP5-1029K10-2	3.85482560294544	-3.66113779471299	1.0152950021527	-3.60598425772845	0.000310971989061783	0.00492553640789452
AC112721-1	6.43956331681993	-3.66132339466384	1.1696097857823	-3.13038026799249	0.00174580150525462	0.0174671245140531
HCAR1	22.5545783345349	-3.67766737643975	0.849392901623654	-4.32975996080226	1.49271962604874e-05	0.000474713967320104
AC004870-3	2.80784750567053	-3.68577671243752	1.25983303016984	-2.92560730205702	0.00343784595241786	0.0283776815677298
SCARNA7	89.2550597259171	-3.68625802648918	0.828632923766068	-4.44860193309173	8.64310290889716e-06	0.000304912581733031
AJ006998-2	614.834079723055	-3.68663294183306	0.734643801113499	-5.01825910222782	5.21418227378692e-07	3.0313139806274e-05
DLEU7-AS1	31.5308414858006	-3.68933296756494	0.87237323526587	-4.22907629260377	2.34652767608439e-05	0.000681920435364762
AC064834-3	2.8054365400724	-3.69564925370066	1.13434771096195	-3.2579509950848	0.00112219783544886	0.0126926727418899
MN1	724.862299925982	-3.69585325740822	0.591484454393342	-6.24843684387088	4.14580795778417e-10	6.25652324073568e-08
OR2S1P	2.81528862123321	-3.69637007977866	1.28571703831683	-2.87494835147996	0.0040409359358532	0.0318173948061283
KCNE5	18.9174362898265	-3.70531475297485	1.0159373108498	-3.64718837806585	0.000265125553560794	0.00437142016662681
RP4-644L1-2	4.69355408811118	-3.70688949104816	1.09318834672859	-3.39089737110826	0.000696641827663771	0.00893680978211568
RP11-71G12-1	8.53321237081616	-3.70802158671793	1.07994163977333	-3.4335388600223	0.000595756798897846	0.00800736124454569
NPTX2	58.7346759723282	-3.71826316079256	0.968271596284996	-3.84010351543777	0.000122982443201029	0.00243551561423084
RP11-543P15-3	2.88784411588679	-3.72064414736321	0.992429611642093	-3.74902572808863	0.00017752287503324	0.00322145621944185
MME	12627.3713378194	-3.72247501033348	0.564766297394247	-6.59117767385989	4.36351304582029e-11	8.94575061349712e-09
UGT3A2	591.152050927363	-3.72275404784673	0.649625517657789	-5.73061548023705	1.00066874524172e-08	1.03074664835617e-06
STX8P1	3.49757958426606	-3.72695970901142	0.871053791948241	-4.27867916248378	1.88005627558937e-05	0.000572086322354105
DYDC2	4.71903775924084	-3.73004004281739	0.865591171799098	-4.30923993259386	1.63816569989731e-05	0.000511487426432495
MTCO2P22	4.03432856057075	-3.73082182616888	1.11973456338617	-3.33188056184188	0.000862612690426593	0.01044523992193
IGFBP7-AS1	9.1073849768776	-3.73179225660119	0.749401295244686	-4.97969816743208	6.36835149289473e-07	3.53644213992997e-05
C12orf77	21.9572475982018	-3.73329162636875	0.942147469527768	-3.96253426041678	7.41583611542518e-05	0.00165457912289195
GPR78	3.46317606664438	-3.75132620535855	1.24596861311273	-3.01077103056941	0.00260585271884433	0.0232975812057511
KLHDC7A	5.64251119161784	-3.75360244493753	1.02727913343	-3.65392649649618	0.000258260230035021	0.00428204919555015
XG	53.4932655535125	-3.75667068430815	0.570454968199367	-6.58539392893015	4.53680889752391e-11	9.18548817593708e-09
RP11-138H8-8	3.52440694981149	-3.76114663420492	1.1252625932259	-3.34246126801609	0.000830389431383356	0.0101566899807111
HMX2	13.962839530097	-3.76658602275147	1.16841325176344	-3.22367622676884	0.00126556401300155	0.0138714156462043
RP11-253E3-3	14.9248831086308	-3.76690480974646	0.888837043468341	-4.23801509784919	2.25504608019411e-05	0.000658671479176411
AC010086-1	2.95605525825844	-3.77066607440931	1.12127974600747	-3.36282367342804	0.0007714962458693	0.00964923527620632
RP11-329B9-5	2.96064124348532	-3.77109910290382	1.00035222431295	-3.76977129779848	0.000163397207364188	0.0030211337313956
USP6	401.122583462139	-3.78410120722323	0.773449237436393	-4.89250105122047	9.95625841936449e-07	5.08689899210069e-05
PON3	4.97761700761557	-3.78621725352021	1.27513253641729	-2.96927350325344	0.00298504780060369	0.0256691772382074
CA7	8.5547873655097	-3.78856272659108	1.18994920399432	-3.18380205967949	0.0014535437058573	0.0153785018435022
MIR3609	81.1801887924897	-3.79536974658602	0.917166625650655	-4.13814637432268	3.50122987573833e-05	0.000937812263550265
PTH2	3.55727792661773	-3.79764704486731	1.10382291759736	-3.44044953617513	0.000580748724218362	0.00785504820055848
HCG15	4.22413869431833	-3.80800019252591	0.809771551745964	-4.70256109184795	2.5691831132028e-06	0.000113479216722319
SCN2A	109.24426613634	-3.80889869972887	0.975534437846792	-3.90442259335909	9.44506159191428e-05	0.00199404580771781
DOCK1	235.221111078949	-3.81736348243603	0.809101921255523	-4.71802548251577	2.38144670616224e-06	0.000106194279453859
RP1-80N2-4	35.8533071553146	-3.81798276751688	0.774823512797797	-4.92755150618827	8.32664776689025e-07	4.42950837740305e-05
CH507-513H4-5	56.9458761721603	-3.82959974746279	0.891406870337865	-4.29612994345811	1.73805725576012e-05	0.000538549927433581
MB	7.18218778417286	-3.83973994163781	1.23246482102773	-3.11549658548139	0.00183635474698677	0.0181001296114131
XXbac-B33L19-4	6.009606634284	-3.84007378380749	0.825917906045755	-4.64946183597424	3.32802254300908e-06	0.000139798390250602
RP11-588P7-2	8.39790791771249	-3.84303600287788	1.27572377477325	-3.01243582574209	0.00259160225651351	0.0232338995477367
RP5-1056H1-2	3.11416007124784	-3.85041053430224	1.21278988830248	-3.17483726690005	0.00149920553303995	0.0157238104120023
APOLD1	599.854631917291	-3.85092199086245	0.511496847610455	-7.52873064389877	5.12359517645856e-14	2.36074288915079e-11
ITGA8	44.9524153343491	-3.86030850811471	1.02202902540069	-3.77710261858881	0.000158663370617639	0.00295878140275925
CSMD1	515.818354003084	-3.86843899381111	1.13105598020282	-3.42020117617646	0.000625748415543985	0.00829504721491959
NAT16	5.31042012248574	-3.88322176639049	1.01262703372899	-3.83479962221684	0.000125666699925225	0.00247066189231758
DLGAP2	249.648179812962	-3.88413881250252	0.70660452550877	-5.49690622163205	3.86512106931792e-08	3.23885222356186e-06
NOTCH3	176.145367173636	-3.88703983999029	0.746675815031021	-5.20579314575603	1.93169734048803e-07	1.295628358187e-05
AC007099-2	14.6762891159444	-3.90323643837233	1.16666363233094	-3.34563993442895	0.0008209292387741	0.0100752373480118
RNU6-409P	12.88351509716	-3.90694106393576	0.982043709456276	-3.978377974743	6.93870062835183e-05	0.00157607970150786
RP11-491H9-3	7.98013050152746	-3.91429177739036	0.934950440909897	-4.1866302277808	2.83126515923093e-05	0.000797672864264915
CEBPA-AS1	16.1311341825403	-3.92814195633918	0.80475760340103	-4.88114923020081	1.05469389687828e-06	5.31778178934645e-05
IGHV6-1	305.854580062881	-3.92909014694885	0.851877281023109	-4.61227248862652	3.98290387407212e-06	0.000160880690933245
RFX8	255.64717330565	-3.93190998183829	0.71626975051167	-5.4894262657742	4.0324140421863e-08	3.34464632399864e-06
ECM2	112.903748351919	-3.93228832047954	0.608501141182258	-6.4622529923929	1.03155444289068e-10	1.77913122618559e-08
IZUMO1	12.9533688867407	-3.93696905393474	0.69290314679501	-5.68184611679858	1.33248527106272e-08	1.31223632570487e-06
AC102953-6	69.0151328162871	-3.94277682267445	0.578555082537446	-6.81486852622932	9.4350011572498e-12	2.43624182459192e-09
GDPD4	19.8388788883818	-3.94480997885311	0.907135997668683	-4.34864230831008	1.36982918888304e-05	0.000445631956786633
UNC13B	594.907186135722	-3.94667976439385	0.522828335485419	-7.5487105356093	4.39588656103589e-14	2.07670600333459e-11
RP11-329B9-4	18.5935746994963	-3.94909799575012	0.812244920998567	-4.86195468097865	1.16232237249811e-06	5.74063975398801e-05
AC124789-1	11.1281818844788	-3.95181880862058	0.890574600406129	-4.43738099741272	9.10600345520901e-06	0.000318485401962927
CDH5	29.580907624601	-3.95460225656298	1.15940507491174	-3.41088920700475	0.000647513968159197	0.00851089226616344
RP1	42.398899878141	-3.95578043181182	1.05857803171434	-3.73688128158635	0.000186316837395134	0.00334068754046709
HEYL	23.4193236626416	-3.95826664614095	0.72316515880681	-5.47353062842783	4.41156592776602e-08	3.61316116953238e-06
CTD-2555A7-2	8.24517440457521	-3.96557118232522	1.05171813854489	-3.77056459995242	0.000162878632052156	0.00301667884602506
RBM22P4	3.44125911270076	-3.96743046462095	1.20549583617278	-3.29111917733103	0.000997896273300917	0.0116339144566488
NUDT19P4	6.87372381142572	-3.97215825641331	0.895224221685062	-4.43705404768495	9.11984010369919e-06	0.000318627468231814
RP1-244F24-1	100.750606412114	-3.98060288048974	0.79323994693426	-5.01815736319648	5.21694371608421e-07	3.0313139806274e-05
ARTN	204.023549844505	-3.98095079810162	0.512092303880236	-7.77389304220563	7.61100110516334e-15	4.0671443118854e-12
UBE2CP3	4.17746791649119	-3.99846695230834	0.987151464157421	-4.05051007620316	5.11061087836239e-05	0.00124786953409722
SLCO2B1	160.777320250007	-4.00690894129427	0.973419431260251	-4.11632315178532	3.84964460621947e-05	0.00100469868077611
EVPL	501.456257918956	-4.00707222591939	0.712062527336773	-5.62741623394575	1.82928945683067e-08	1.73341129140434e-06
LINC00578	5.65843676409032	-4.00804018692941	1.00278697551095	-3.99690092194027	6.41771456439567e-05	0.00148157394940231
CLEC14A	834.470728132454	-4.00881291697633	0.700609402629024	-5.72189425653343	1.05342869040808e-08	1.07308171941351e-06
GGTLC4P	4.86461677661322	-4.01046419354844	0.976489447420802	-4.10702256347088	4.00792090829833e-05	0.00103488288612987
VIPR2	175.516462048205	-4.01218496431708	0.83506026724816	-4.80466515014389	1.55010707281751e-06	7.35537241850584e-05
ADAMTSL1	12.6998697485626	-4.02255204045139	1.18076149430226	-3.40674391895582	0.000657427777114882	0.00860304024512798
RP1-80N2-3	73.086486026794	-4.03607646413586	0.71996765639838	-5.60591358273819	2.07159310716358e-08	1.92567629829423e-06
RP11-499F19-3	4.20324235784512	-4.03865541982899	1.36416220181869	-2.96053901394181	0.00307101223070805	0.0262057030587409
AP000949-1	8.90979334670302	-4.04606404576621	1.47331037309082	-2.74624011319358	0.00602826258255109	0.041835911305816
RP11-575M22-1	3.59828282398936	-4.05203393035884	1.45804310706927	-2.77909062545043	0.00545113146567041	0.0391733977924291
KIF17	53.0413531332235	-4.05463238128549	0.676821972362346	-5.99069259990689	2.08949258704538e-09	2.75753805100884e-07
GFY	10.3744641101246	-4.06237113786367	1.02885519854373	-3.94843817051581	7.8662726593621e-05	0.00172904173888892
TUSC8	39.5196227603155	-4.06238362177053	0.842760561377906	-4.8203295312355	1.43321280386967e-06	6.88047684355517e-05
CPN2	18.2404329140253	-4.06248339663565	1.10602047001903	-3.67306348006899	0.000239659915971339	0.00403730970590064
OR6J1	11.2056600685736	-4.06944068041175	1.26968574158396	-3.20507708886691	0.00135026311613292	0.0145743466213857
DUXAP8	11.7139291197647	-4.06991211342952	1.43190931885611	-2.84229738561992	0.00447896906409938	0.034096439650268
RP11-909N17-2	59.9274870856015	-4.08228089377836	0.972806348089869	-4.19639623219361	2.71195627528632e-05	0.000768042039144294
AF246928-1	10.4507289053065	-4.08467746334319	0.94374365621182	-4.32816415396004	1.50357390323561e-05	0.000477234649695921
SLC44A3	47.6353495537151	-4.08814202481494	0.77650103785117	-5.26482493330357	1.40323008837894e-07	9.81428936351e-06
NRP1	430.642113316728	-4.09446900986657	0.666358732211471	-6.14454168894596	8.01947264117102e-10	1.13164826703139e-07
RP11-54O7-16	15.2364430819552	-4.11658843261263	0.794815243282062	-5.17930231888085	2.22717281783032e-07	1.46074753204859e-05
LRRC14B	140.726201641047	-4.12016756498847	0.721787562000707	-5.70828285481654	1.14121653090477e-08	1.15128365295596e-06
SMTNL2	10.8009316902807	-4.12141445965007	0.97668886614719	-4.21978237133806	2.44538263443904e-05	0.000707294922225461
PTH1R	105.340796389101	-4.12461635391659	0.963884258530839	-4.27916144227043	1.87598757395454e-05	0.000572086322354105
RP1-80N2-2	139.747192546831	-4.13123860208593	0.630372574327489	-6.55364584427444	5.61490418243584e-11	1.10098990684544e-08
ARPP21-AS1	447.447849193363	-4.13841020142032	0.748318999835386	-5.5302754605064	3.19728317227565e-08	2.77924905511118e-06
GGT5	264.66149389215	-4.13887216815488	0.640016609998913	-6.46681992856703	1.00086797538727e-10	1.73538794647334e-08
AC112721-2	17.0014823773685	-4.14462671815336	1.07118765091329	-3.86918829265785	0.000109198288625095	0.00222332080843986
CSPG4P13	191.30366334715	-4.16520612537916	0.715492719152028	-5.82145144721471	5.83387538356692e-09	6.33889452927102e-07
SHROOM2P1	4.60725092757236	-4.17212910047596	1.56444821933121	-2.66683745036925	0.00765686952405524	0.0490355551818524
GHR	32.9861860715927	-4.19468421376662	1.09426454506925	-3.83333649314314	0.000126416839159788	0.00248391181801785
SCN4A	516.002950551374	-4.19809339592071	0.640201502278599	-6.55745633363698	5.47333299989504e-11	1.0812983987732e-08
GPR12	15.2533413912536	-4.20516946603664	1.07451802765472	-3.91354017132221	9.09527611431287e-05	0.00193019997069177
HMGN2P17	47.6564701222294	-4.20730523944258	0.751935847519857	-5.59529812725344	2.20242980978485e-08	2.01664619408867e-06
EPHA2	33.4671440506625	-4.20795738476994	0.853686891801713	-4.92915778042346	8.25848595844906e-07	4.42039190127363e-05
PALD1	1172.62272495349	-4.22920543176317	0.453515524338429	-9.3253818332516	1.10584690596165e-20	1.89722587334905e-17
ARPP21	2670.82437956795	-4.24871926606416	0.665486976766023	-6.38437627541727	1.72097456950705e-10	2.80493040211107e-08
ARHGAP29	449.57377185447	-4.25037811108376	0.867958308627009	-4.8969841855737	9.73186669173665e-07	4.99574265433921e-05
MAS1	23.5840155975286	-4.25503430260329	0.840343512522472	-5.06344636353637	4.11744264006006e-07	2.47631508741767e-05
STC2	90.4424730391194	-4.27640805273285	1.15853779699597	-3.69121151145983	0.000223188441334345	0.00384528204131905
RP11-774I5-1	4.23221495618824	-4.28290478081395	1.57310844407542	-2.72257440162124	0.00647754459082915	0.0438158375238136
AC073621-2	23.4716494764941	-4.28441296526733	0.730792591389722	-5.86269348615017	4.55418444791308e-09	5.1906556100917e-07
VWA1	71.4726492076514	-4.28718553889989	0.607905422678718	-7.05238903776928	1.75871652249768e-12	5.73288824838568e-10
SLC26A10	11.9831692200904	-4.28748123379274	1.0988425003082	-3.90181598599454	9.54737262964049e-05	0.00200772724274321
CTB-70G10-1	5.93814128619739	-4.29806747991507	1.38333024785048	-3.10704366263495	0.00188968486065388	0.0185034717340747
MYL3	8.6071566904884	-4.29848929480851	1.52775361644821	-2.81360112555442	0.00489899745176095	0.0364350623375514
AC093326-1	5.96548160790492	-4.30114738889803	1.35660583257748	-3.17052107960209	0.00152165791789064	0.0158975831153489
RP11-259O2-1	7.11825338442095	-4.31007394738238	1.33339573052086	-3.23240419083894	0.00122753291614138	0.0135824475449629
RP11-305P22-9	6.00087313857051	-4.31406632963771	1.1244551626263	-3.83658368339179	0.000124757697174172	0.00245723664941782
MLIP	7.19697183367663	-4.32304699693723	1.38038138386983	-3.13177723740217	0.00173751653759585	0.017416305835182
AC093627-7	7.24371373844725	-4.32865554824144	1.21174891266971	-3.57223802966292	0.000353943478950939	0.00542430445856312
OPN4	5.16328893864598	-4.33229715842755	1.49402598797853	-2.89974685399503	0.00373464142683072	0.0301005888991246
RP11-465L8-1	5.18698583398094	-4.34883210723564	1.23602574833168	-3.51839928343358	0.000434158582466494	0.00638100532337319
BCORP1	77.3369637980168	-4.35248255350478	1.11874174318456	-3.89051591220258	0.000100031316748661	0.00207557023046219
RP11-43F13-3	47.2123941742512	-4.35554318041618	0.876194772314465	-4.97097599533838	6.66166978976992e-07	3.66808192799206e-05
RP11-97E7-2	6.22277606924451	-4.35955679370823	1.32827856186742	-3.2821103335276	0.00103033281237611	0.0119014027941262
RP11-521D12-5	6.1883265830583	-4.36100677303167	0.882856513815476	-4.93965520420134	7.82608311736908e-07	4.22117722975276e-05
RP11-1260E13-4	41.6262122259217	-4.36677058720929	0.87293838442019	-5.0023812277538	5.66264698387262e-07	3.22701579953315e-05
CCNA1	435.134062997073	-4.36830122439357	0.864818286040529	-5.05112032770877	4.39226260511589e-07	2.59844980288498e-05
CTD-2083E4-7	74.5292247234906	-4.38817390501243	0.75715505776915	-5.79560799335022	6.80741054539007e-09	7.24821546698393e-07
ELFN1	52.3564942682238	-4.38931540138009	0.808264097778058	-5.43054604732098	5.61818801816194e-08	4.46673353239085e-06
LGI2	10.9377546357764	-4.39415531657894	1.15159838118536	-3.81570119268139	0.000135796756150443	0.00262548449598812
KIF12	22.574376876041	-4.39456513150016	1.38782971797971	-3.16650167853258	0.00154284455664262	0.0160114944326263
AC007952-5	7.51214330265013	-4.39842265977325	0.98330872176335	-4.47308415192905	7.70994176420109e-06	0.000276785211109761
BDKRB2	23.217906357517	-4.40693647175888	1.26662493919955	-3.47927498928284	0.000502772385309314	0.00707636936266308
RASIP1	108.274535539351	-4.41680718358004	0.609549327131219	-7.24602093216522	4.2919381045482e-13	1.62679426039486e-10
CTB-1144G6-6	13.9779036776577	-4.41936519130012	0.944051901941495	-4.68127354249428	2.85098217052724e-06	0.000123911287750235
FGF16	26.1918515091984	-4.43661181818977	0.855385482364153	-5.18668122111175	2.14074703812355e-07	1.41545499394956e-05
RP11-256L6-5	10.751698357472	-4.44737546329115	1.04072086785776	-4.27336051447273	1.92548755279002e-05	0.000581697106193664
RP11-403N16-2	4.75962424926145	-4.44837721030159	1.17063004112909	-3.79998552404401	0.000144704540504422	0.00275805511145943
RPL29P19	5.6030534350106	-4.45101652059165	1.30287024116046	-3.41631605356736	0.000634745307773922	0.00837344912889783
RP11-54O7-1	58.7941648902718	-4.46731818583449	0.682553748255916	-6.54500571896284	5.94931089876593e-11	1.14751294300043e-08
ECM1	2672.96782347774	-4.49637687178392	0.531699738903031	-8.45660914007698	2.75264631089142e-17	2.18848809258848e-14
FLT4	4050.48698414413	-4.51503588113651	0.597088317813929	-7.56175551661612	3.97665308678176e-14	1.93473075626604e-11
EFEMP1	341.266622733192	-4.51630624588012	1.32453111990691	-3.40973962634985	0.000650249263810821	0.0085365184262752
NEFLP1	5.03425241790955	-4.54188886916597	1.53940745413384	-2.95041371728415	0.00317348669158557	0.0268229978876844
MIR8089	5.15122607779553	-4.56453158553258	1.25142423520271	-3.64746938498694	0.000264835855479688	0.00436885343171629
MIR5008	7.18086006707909	-4.56715133427024	1.05540811983422	-4.32737937906676	1.50893930883003e-05	0.0004775426665042
MMP7	11.3593654891969	-4.57561025125295	1.11921254727592	-4.08824066741356	4.34657093165351e-05	0.00110432714465401
EMP2	197.967707640656	-4.58173156909391	0.698021444457529	-6.56388368219063	5.2424101533166e-11	1.04199294980281e-08
HSFY4P	7.29985159762633	-4.59061253410694	1.32664734312864	-3.4603111051961	0.000539551633432483	0.0074619281268556
TCAM1P	31.0080278173949	-4.59314836551194	1.0549075076035	-4.3540768573602	1.33628822084317e-05	0.000438208132234835
AC005780-1	10.5771974092136	-4.60360101575874	1.41745175140244	-3.24780085897379	0.00116300637132637	0.0130231943270785
RPS2P52	14.3407126398151	-4.60712825701702	0.806292505323069	-5.71396636654958	1.10372822318485e-08	1.11733630096759e-06
RCAN1	1691.55643026099	-4.61276109972758	0.433935368951758	-10.6300648201838	2.15962325511354e-26	7.03972392469359e-23
GRIN1	75.5802813550661	-4.63387172139703	0.898875415817772	-5.1551879602595	2.53376644934101e-07	1.63145309684533e-05
IPPKP1	6.52355127090318	-4.66813939343849	1.2819329342775	-3.64148487695222	0.000271070051417598	0.00444694034527401
LRRC26	7.70301896640521	-4.67655029363047	1.06988125515658	-4.3710928395937	1.23626209613991e-05	0.000414166860718117
B4GALNT4	435.174547410682	-4.68874669206491	0.85317089542806	-5.49567116880193	3.89227197172739e-08	3.25324075544609e-06
SYNDIG1	21.0495022083164	-4.69622029793256	1.34961869372828	-3.4796645302529	0.000502041995674497	0.00706914165572423
C5orf38	24.2262935346045	-4.71825680502378	1.47258907590341	-3.20405528075048	0.00135506455594763	0.0146213304634971
TACC2	279.829560534621	-4.74310186797601	1.02184275833353	-4.64171403016183	3.45530857102074e-06	0.000144586256084163
DOC2A	117.557124803615	-4.74644732439263	0.529872065674027	-8.95772325411206	3.31451135897926e-19	3.85868309888024e-16
AJ009632-3	5.90558476346432	-4.76453696843212	1.13954670058785	-4.18108092101383	2.90126581211986e-05	0.000812479052213669
BTNL9	2445.50156547777	-4.77358964150578	0.774469050975694	-6.16369322375362	7.10675638982987e-10	1.02052395612019e-07
RP11-54O7-3	67.2876830506092	-4.77881707037504	0.661931805463302	-7.21950060554988	5.21788362636201e-13	1.91109384908452e-10
RN7SKP206	6.07642766766181	-4.79450909898098	0.975457796227143	-4.91513740268937	8.87202131940485e-07	4.65348938589145e-05
RP1-223B1-1	54.3375624930586	-4.86214635029394	0.711091972054771	-6.83757733369466	8.0543612139857e-12	2.15203288928108e-09
CTD-2527I21-15	10.4242811126508	-4.86304812684256	1.02795429561494	-4.73080189225086	2.23634682435196e-06	0.000100967032456234
KCNJ16	26.5300657191031	-4.86569802738939	1.04462883011349	-4.65782475758472	3.19568057049299e-06	0.000135763520524752
PLVAP	798.054025874352	-4.87002352115578	0.644492593850675	-7.55636847905211	4.14478591375829e-14	1.98687627104087e-11
MYT1L	167.977384946823	-4.88019944064919	0.818666911494567	-5.96115388582134	2.50462955857348e-09	3.1968096590941e-07
CYGB	1582.99113914516	-4.90192194330972	0.528013544334794	-9.28370492746602	1.63685594475747e-20	2.57328415973864e-17
RP11-576C2-1	15.9027535077931	-4.90373499910166	1.08988792556013	-4.49930206959716	6.81769239814555e-06	0.000249703729328484
ABCA9	776.906345023047	-4.91387287848179	0.947489665673567	-5.18620208378582	2.14625915098576e-07	1.41622691385998e-05
CBLC	7.73423559212348	-4.91868650150205	1.13478683246493	-4.33445856154141	1.46119308135472e-05	0.000466965792871763
MCAM	3090.25498441172	-4.95124445941263	0.733362393472356	-6.75142944809219	1.46395570790766e-11	3.48325286209241e-09
DUSP26	147.886695265715	-4.96634831514635	0.731749425385421	-6.78695212166449	1.14527194235426e-11	2.84980377900167e-09
RP11-568J23-2	16.8035950150562	-5.01969457740145	0.953506577098084	-5.26445721295229	1.40604139422621e-07	9.81428936351e-06
AC063976-7	11.6925715131346	-5.02647942356652	0.860125663942604	-5.84388960158028	5.09958308949531e-09	5.65411938667615e-07
COL4A1	31.0935083936849	-5.03362977084404	1.10389980663098	-4.55986108576856	5.11874702291764e-06	0.000197229409714006
CLEC11A	3079.02848004149	-5.03767896537951	0.442376802305993	-11.3877557302269	4.8122487721923e-30	2.61441455378587e-26
MIR5190	16.6848592160704	-5.04039803665603	0.815699828834458	-6.17923145068963	6.44144034313157e-10	9.33207248289155e-08
AFAP1L1	148.462156950849	-5.04321792798882	0.76477213961264	-6.59440592402232	4.26962045267568e-11	8.80865936049804e-09
PHACTR3	39.1649745327711	-5.06406787697993	1.09873453870514	-4.60900035321357	4.04609645747682e-06	0.000163029179510967
WNT9A	485.608618500367	-5.07036295728685	0.781846611341382	-6.4851121482612	8.86658072568882e-11	1.56229152386637e-08
RN7SKP255	19.563476601254	-5.08366828845322	1.18810940649396	-4.27878801452708	1.87913722320762e-05	0.000572086322354105
NGFR	211.181757037904	-5.08918271537783	0.754131155254966	-6.74840534025838	1.4947887019978e-11	3.53084255934943e-09
TTLL6	25.9843373604521	-5.08922438682095	0.772709402766903	-6.58620740034682	4.5120343664597e-11	9.18548817593708e-09
RP11-305F5-2	8.78929936627168	-5.10371201194494	0.85869506743109	-5.94356740305197	2.78884998930748e-09	3.49646704236368e-07
BHLHE23	8.88119554148408	-5.11926346312056	1.16934074049154	-4.37790567441328	1.19825185533177e-05	0.000403089945595974
F2RL3	327.092152732447	-5.11991415096806	0.603174925089005	-8.48827419377979	2.09728267512892e-17	1.70912808402944e-14
RP11-314N14-1	7.65546070652579	-5.14425375776001	1.77516143483658	-2.89790756874661	0.00375661284453448	0.0302242900057394
NLGN4X	238.191655355883	-5.15759410513651	1.16188656477584	-4.43898248030054	9.03851728880143e-06	0.000316464605867949
CTC-264K15-6	19.1788906789245	-5.17183306108092	1.04206410297271	-4.96306613607278	6.93889407219433e-07	3.79508607502212e-05
MDFI	81.883999455439	-5.17467828035483	0.877042148062561	-5.90014777714618	3.63176138889818e-09	4.27380960266837e-07
LRRC15	21.2385750478343	-5.17948179434656	1.14242426493276	-4.53376381553957	5.79418166897525e-06	0.000218350219495476
XXbac-B444P24-8	9.69695475865598	-5.24420263424806	1.3658229646533	-3.83959178456136	0.000123239050768624	0.00243911556642674
TIFAB	60.1521870239768	-5.25436837632903	0.857931632924208	-6.12446047527101	9.09913966818036e-10	1.27298135520891e-07
RP11-468D11-1	11.7164675836011	-5.27667955646458	1.13480161844825	-4.6498696077646	3.32144950529366e-06	0.0001397023090633
LINC01250	97.3222444502161	-5.28598501555778	0.909365968729878	-5.81282475628682	6.14273580245065e-09	6.58666970238434e-07
TEX41	104.432272863528	-5.31747915913978	0.731419721205375	-7.27007900522098	3.59277310437572e-13	1.37780735156865e-10
RP11-94M14-2	8.66944263144955	-5.32364721860745	1.57885241215071	-3.371846017802	0.000746661810305944	0.00940816970643327
RP11-403A3-2	12.1408655903362	-5.32664487828743	1.27512990728144	-4.17733506827061	2.94944385139303e-05	0.000821735224135544
GPC6	25.742628595015	-5.33437507655939	1.49038486549576	-3.5791929991083	0.000344656870672009	0.00531949811235582
VWA2	624.8420315818	-5.33635311720863	0.855227956722772	-6.23968507490974	4.38452717171237e-10	6.52613845736567e-08
TCERG1L	15.2694908945738	-5.33677671875687	1.91416188328163	-2.78804878801971	0.00530265574173473	0.0384882362977794
BMPR1B-AS1	8.80575989366474	-5.34525192322022	1.78553551274027	-2.99364077895984	0.00275670298849105	0.0242472334905135
FRG2EP	73.5160837604111	-5.37868952064868	1.52640248258031	-3.52376884998002	0.000425455229894992	0.00628209460178343
NOS2	427.61173336809	-5.41033102758622	0.807922750995193	-6.69659447134249	2.13332555874807e-11	4.8291675860077e-09
C18orf63	17.5248642329624	-5.43432807058084	1.20244973403994	-4.51938065828567	6.20207960057142e-06	0.000232111582938951
RP11-403N16-5	9.46711489574397	-5.44641418346751	1.15958205525967	-4.69687691247332	2.64169532685162e-06	0.000116366679147814
PCAT14	11.2252475511239	-5.45597683428632	1.04717319344823	-5.21019528423983	1.88641967109427e-07	1.27048805823677e-05
RP11-43A14-2	9.62992298218482	-5.47331950643294	1.30106360283749	-4.20680395216357	2.5900764595783e-05	0.000740602827656789
UNC5D	12.0453786391151	-5.55782336033627	1.59397884931868	-3.4867610462409	0.000488907978698723	0.00693211543351121
RP11-403N16-4	10.4498735395243	-5.58809022406415	1.2103205277957	-4.61703333598866	3.89264758398664e-06	0.000158412775649454
LY6H	61.1501609046288	-5.60601657176798	1.16040625783639	-4.83108095454479	1.35793772304085e-06	6.55773273451295e-05
OR7C1	238.775134496602	-5.62125722511253	0.858578513523943	-6.54716736625598	5.86386367891413e-11	1.13776407346169e-08
LINC01539	10.6931510945503	-5.62529517369465	1.48678470782245	-3.78353042246008	0.000154619415329467	0.00289995919533639
AIF1L	422.03263179036	-5.64512380383296	0.772242348001095	-7.31004174848095	2.6705939788349e-13	1.07473273985285e-10
NLGN4Y	10.9595711062618	-5.66264320929255	1.36840233440407	-4.13814202659818	3.50129620744446e-05	0.000937812263550265
PRX	2169.99044850352	-5.66273027929391	0.617379559882602	-9.17220239745337	4.63451844306826e-20	6.56832163863896e-17
TRPM8	15.365873914094	-5.66840607845826	1.48434597308101	-3.81879035026622	0.000134107674278725	0.00260208801099023
LINC00961	28.9878468436857	-5.77329842059071	1.11772806858881	-5.16520841055715	2.40171166191942e-07	1.56264660765643e-05
ENAM	500.2064896304	-5.77428253043007	1.01415717471863	-5.69367616221036	1.24332805149474e-08	1.24321363480289e-06
DUSP27	16.6521093008391	-5.78421472287547	1.13286635447609	-5.10582267715987	3.29358436942517e-07	2.03769428040721e-05
AC019118-3	117.490671437362	-5.82452096084032	0.909650022868935	-6.40303502930768	1.5231822815731e-10	2.53322310369583e-08
GPIHBP1	31.51596548992	-5.89441585297732	1.19991309032443	-4.91236898781029	8.99825078018715e-07	4.69928104553073e-05
GREM1	792.691428416021	-5.94931010530571	0.841166459894348	-7.07269058974719	1.51958061548589e-12	5.05446625744833e-10
RP11-26E5-1	13.8751189629979	-5.99439092122745	0.916763773230935	-6.53864288299866	6.20795597656013e-11	1.18965515645699e-08
LINC00958	380.61221094292	-6.07932173861693	0.666626090548196	-9.1195376610862	7.54454923870515e-20	9.83718686136288e-17
BCL6B	706.562766409459	-6.08324227248284	0.644550235319145	-9.43796455131347	3.80090904469264e-21	7.28813130175565e-18
RP3-477M7-5	417.965984024394	-6.08472476053671	0.93882689266612	-6.48119989752003	9.09960151504421e-11	1.59472962680589e-08
GHRHR	14.7238285798505	-6.08584157174444	1.42232197591159	-4.27880724253306	1.87897492305725e-05	0.000572086322354105
MISP	21.0507132935271	-6.12263635858218	0.818475190878527	-7.48053994405172	7.401786592799e-14	3.26048699412796e-11
ADPRHL1	3884.41353439447	-6.13800058114036	0.585392920187232	-10.4852661681955	1.00960980112634e-25	2.99184097157411e-22
C1QTNF1	44.9621736669409	-6.19097168203941	1.02389555296427	-6.04648751927479	1.48037694493544e-09	2.01907310770127e-07
CHRNA1	71.3688715929673	-6.20056697644503	1.25836578448278	-4.92747582054897	8.32987279611028e-07	4.42950837740305e-05
IGLL1	2333.31819810889	-6.23745710426796	0.629653471305387	-9.90617440945187	3.91344841071083e-23	9.11190556028148e-20
RP3-477M7-6	28.7143853741338	-6.33580200322552	1.33387459428729	-4.7499232914102	2.03493823855139e-06	9.32951923517014e-05
RP11-403N16-3	20.7174075772312	-6.57809936483968	1.13272432706416	-5.80732593771432	6.34784884389726e-09	6.78428946768915e-07
C3orf56	22.7694701410594	-6.71479112475151	0.947265655115399	-7.08860401355256	1.35471543180122e-12	4.64838515057099e-10
PALM	1066.89182555562	-6.77593625951115	0.50849482945747	-13.3254772064066	1.64577061086862e-40	5.36471846024843e-36
CTD-2008L17-2	24.4498663912549	-6.86173609690365	1.41744694099143	-4.84091213467521	1.2924451301806e-06	6.31293463362646e-05
MUC4	1583.43050163533	-6.88603508096652	0.822591347988779	-8.37114941435106	5.70589057299108e-17	4.13322033350645e-14
FAM69C	441.657491845722	-6.90530602636272	0.813136608965854	-8.49218440077968	2.02788911518872e-17	1.69495132020017e-14
RP11-497G19-2	167.709597332432	-6.98127963927085	0.913562258636423	-7.64182142297676	2.14170090055822e-14	1.07404652700764e-11
LDB3	541.514148355274	-7.02314060833615	1.06979263348542	-6.56495510298528	5.20485422229144e-11	1.0408750495953e-08
GLI2	50.515413177586	-7.12854769221887	1.57517000499177	-4.52557353785828	6.02319320992962e-06	0.000226195886018521
NPAP1P6	63.2513802231193	-7.19045094441262	1.10329248683034	-6.51726630086108	7.16002478572479e-11	1.32610981784245e-08
DUX4L34	25.340661973413	-7.20895982583232	1.64434293635401	-4.38409754221751	1.16467582546052e-05	0.00039546810294309
LINC01507	38.0148235886941	-7.21452771555595	1.05774391265815	-6.82067524021535	9.0613577945892e-12	2.38204096798568e-09
FGF6	59.326382826118	-7.36938483752522	0.937340302325522	-7.86201640881324	3.77998501252582e-15	2.16168721847902e-12
LINC00689	342.334138223354	-7.43122228654383	0.955411394184967	-7.77803397758636	7.36602884642393e-15	4.00184070511468e-12
CRLF2	888.845590457248	-7.65943789094899	0.876455823669874	-8.73910319732669	2.34968161170946e-18	2.32098701505737e-15
TMEM100	89.6342982330101	-7.69230354403861	1.11944702375344	-6.87152083199686	6.35210130545826e-12	1.75698500495224e-09
RP11-403A3-3	50.8658477155393	-7.87582893513361	1.20832766372247	-6.51795797745016	7.12709509483464e-11	1.32610981784245e-08
CCL17	602.837597037235	-8.51886715712471	1.10683684291096	-7.69658799459567	1.39747575531751e-14	7.34734148323949e-12
OR7A5	413.659953292605	-9.19968570541731	1.16349040397899	-7.90697170681904	2.63725532970376e-15	1.53511807111345e-12

## Sheet: S2_ANOVA_LASSO_genesGENES_x0009_ANOVA
GENES	ANOVA	LASSO
ADGRL3	NA	1
LRRC4C	NA	1
NKX6-1	NA	1
NTRK3	1	1
PREX2	1	1
RP11-227F19-5	NA	1
RP11-513D4-1	NA	1
ABHD8	1	NA
AC003973-3	1	NA
AC006960-7	1	NA
AC007319-1	1	NA
AC007879-2	1	NA
AC008060-7	1	NA
AC063976-7	1	NA
AC067945-4	1	NA
AC073109-2	1	NA
AC139100-3	1	NA
ACAA2	1	NA
ACVR1C	1	NA
ADA	1	NA
ADCY1	1	NA
ADGRB2	1	NA
ADPRHL1	1	NA
ALDH1A1	1	NA
AMIGO2	1	NA
ANGPT1	1	NA
ANK3	1	NA
AOAH	1	NA
AP001171-1	1	NA
APOLD1	1	NA
ARFGEF3	1	NA
BEND7	1	NA
BIVM	1	NA
BMP6	1	NA
C15orf53	1	NA
C3orf70	1	NA
CA8	1	NA
CABLES1	1	NA
CACHD1	1	NA
CACNA2D1	1	NA
CACNA2D3	1	NA
CALCRL	1	NA
CAPN2	1	NA
CAPN8	1	NA
CASC10	1	NA
CCNJ	1	NA
CD9	1	NA
CDH4	1	NA
CDH7	1	NA
CDS1	1	NA
CDX2	1	NA
CELSR2	1	NA
CEP85L	1	NA
CERCAM	1	NA
CERS4	1	NA
CHRNA3	1	NA
CLEC4M	1	NA
CNKSR3	1	NA
COL24A1	1	NA
CRTC3	1	NA
CSNK1G3	1	NA
CTC-340A15-2	1	NA
CTC-455F18-3	1	NA
CTC-546K23-1	1	NA
CYP2J2	1	NA
DAPK1	1	NA
DCTD	1	NA
DDAH2	1	NA
DISC1FP1	1	NA
DMRTA1	1	NA
DMXL2	1	NA
DPF3	1	NA
EDN3	1	NA
EML5	1	NA
ENOX1	1	NA
EPHA4	1	NA
ETS1	1	NA
ETV2	1	NA
F2R	1	NA
F2RL3	1	NA
FAM110B	1	NA
FAM149A	1	NA
FAM171B	1	NA
FAM184A	1	NA
FAT3	1	NA
FAT4	1	NA
FCGR2B	1	NA
FCGR2C	1	NA
FCRL1	1	NA
FHL1	1	NA
FRAS1	1	NA
FRZB	1	NA
FST	1	NA
FSTL4	1	NA
GCNT3	1	NA
GCSAM	1	NA
GCSHP4	1	NA
GDPD5	1	NA
GOLGA8A	1	NA
GPRIN1	1	NA
GRID2IP	1	NA
GRIP1	1	NA
GXYLT1	1	NA
H3F3A	1	NA
HES1	1	NA
HMCN1	1	NA
HMGA2	1	NA
HOOK1	1	NA
HOOK2	1	NA
HOPX	1	NA
HOXA10-AS	1	NA
HOXA10	1	NA
HOXA9	1	NA
HSPA7	1	NA
HYLS1	1	NA
IGF1R	1	NA
IGF2BP2-AS1	1	NA
IGF2BP2	1	NA
IGLL1	1	NA
IL18	1	NA
INHA	1	NA
INPP4B	1	NA
INSM2	1	NA
ISPD-AS1	1	NA
ITGAV	1	NA
ITPKB	1	NA
JAM3	1	NA
KCNK3	1	NA
KHDRBS2	1	NA
KIAA1549	1	NA
KIAA1549L	1	NA
KIAA2022	1	NA
KLHL29	1	NA
L3MBTL3	1	NA
LAT2	1	NA
LIMCH1	1	NA
LINC00504	1	NA
LINC00887	1	NA
LINC01122	1	NA
LINC01468	1	NA
LINGO2	1	NA
LRP12	1	NA
LRP2BP	1	NA
LRRC4	1	NA
LRRN1	1	NA
LSR	1	NA
MAGI2-AS3	1	NA
MAN2A2	1	NA
MAP7D3	1	NA
MAST4	1	NA
MDGA1	1	NA
MECOM	1	NA
MED12L	1	NA
MEGF11	1	NA
MEIS1	1	NA
MID2	1	NA
MIR130B	1	NA
MIR4254	1	NA
MIR4319	1	NA
MISP	1	NA
MOXD1	1	NA
MPPED2	1	NA
MRAP2	1	NA
MVB12B	1	NA
MYO5B	1	NA
NAALADL2	1	NA
NBL1	1	NA
NCAM2	1	NA
NCKAP1	1	NA
NDST3	1	NA
NEBL	1	NA
NEK4	1	NA
NOL4L	1	NA
NPAS3	1	NA
NPNT	1	NA
NPR3	1	NA
NR2F6	1	NA
NR6A1	1	NA
NRG1	1	NA
NSUN7	1	NA
NTN3	1	NA
OBSL1	1	NA
OPRK1	1	NA
OVCH2	1	NA
PALD1	1	NA
PALM	1	NA
PARD3B	1	NA
PCDH17	1	NA
PCSK5	1	NA
PDE3A	1	NA
PDGFC	1	NA
PDLIM5	1	NA
PDZD2	1	NA
PERP	1	NA
PHACTR2	1	NA
PHF2P2	1	NA
PKIG	1	NA
PLA2R1	1	NA
PLAG1	1	NA
PLCB4	1	NA
PLD5	1	NA
PLXDC1	1	NA
PLXNA2	1	NA
PLXNA4	1	NA
PLXNC1	1	NA
PNMA1	1	NA
POU5F1P3	1	NA
PPM1K	1	NA
PPM1L	1	NA
PPP1R14C	1	NA
PPP1R15B	1	NA
PRCAT47	1	NA
PRKD1	1	NA
PRKG1	1	NA
PRL	1	NA
PTK7	1	NA
PYGO1	1	NA
RAB27B	1	NA
RAB34	1	NA
RANBP17	1	NA
RASGRF2	1	NA
RASSF8-AS1	1	NA
RASSF8	1	NA
RBM24	1	NA
RCAN1	1	NA
RGMB-AS1	1	NA
RIC8B	1	NA
RNF125	1	NA
RNF150	1	NA
RNF217	1	NA
RNF220	1	NA
ROGDI	1	NA
RP1-240B8-3	1	NA
RP11-10L7-1	1	NA
RP11-118B22-4	1	NA
RP11-123O10-3	1	NA
RP11-135A1-2	1	NA
RP11-160C18-2	1	NA
RP11-1H8-5	1	NA
RP11-205K6-3	1	NA
RP11-299H22-3	1	NA
RP11-339B21-8	1	NA
RP11-34P1-1	1	NA
RP11-35O15-2	1	NA
RP11-384P7-7	1	NA
RP11-433J8-1	1	NA
RP11-438B23-2	1	NA
RP11-440I14-3	1	NA
RP11-456K23-1	1	NA
RP11-468H14-2	1	NA
RP11-48G14-3	1	NA
RP11-54O7-1	1	NA
RP11-54O7-3	1	NA
RP11-552E20-4	1	NA
RP11-553L6-2	1	NA
RP11-557N21-1	1	NA
RP11-567C2-1	1	NA
RP11-62C7-2	1	NA
RP11-654D12-2	1	NA
RP11-665G4-1	1	NA
RP11-693M3-1	1	NA
RP11-707P17-2	1	NA
RP11-712B9-6	1	NA
RP11-715J22-6	1	NA
RP11-73M7-1	1	NA
RP11-930O11-1	1	NA
RP11-99A1-2	1	NA
RP11-9H20-2	1	NA
RP4-665N4-8	1	NA
RP4-785G19-2	1	NA
RP5-1024C24-1	1	NA
RP5-1184F4-7	1	NA
RP5-882C2-2	1	NA
RPL31P11	1	NA
RPS15AP12	1	NA
RPSAP52	1	NA
SATB1	1	NA
SEMA4C	1	NA
SESN3	1	NA
SETBP1	1	NA
SEZ6L	1	NA
SHE	1	NA
SHROOM4	1	NA
SLA2	1	NA
SLC16A9	1	NA
SLC38A6	1	NA
SLC41A1	1	NA
SLC4A4	1	NA
SLC4A8	1	NA
SLC9A3R1	1	NA
SLITRK4	1	NA
SNX25	1	NA
SOD1P3	1	NA
SPON1	1	NA
ST8SIA6-AS1	1	NA
ST8SIA6	1	NA
STOML3	1	NA
STUM	1	NA
STXBP5-AS1	1	NA
SYTL4	1	NA
TBC1D1	1	NA
TBC1D16	1	NA
TBCAP2	1	NA
TCFL5	1	NA
TDRD10	1	NA
TEX9	1	NA
TFPI	1	NA
THSD7A	1	NA
TINAGL1	1	NA
TMEM163	1	NA
TNRC18P1	1	NA
TPD52L1	1	NA
TPTEP1	1	NA
TRBJ2-1	1	NA
TRBJ2-6	1	NA
TRBJ2-7	1	NA
TRIM45	1	NA
TSPAN6	1	NA
TTC39B	1	NA
TTC7A	1	NA
TUSC3	1	NA
UCHL1	1	NA
VWA5A	1	NA
WDR17	1	NA
WDR41	1	NA
WNK1	1	NA
XKR4	1	NA
ZC3H12C	1	NA
ZCCHC2	1	NA
ZNF208	1	NA
ZNF521	1	NA
ZNF532	1	NA
ZNF560	1	NA
ZNF578	1	NA
ZNF831	1	NA
ZSWIM6	1	NA

## Sheet: S3_diff expr cancer genes
baseMean	log2FoldChange	lfcSE	stat	pvalue	padj	Gene.Symbol	Name	Tier	Hallmark	Role.in.Cancer
146.001557577083	7.74934542090194	0.855096218894346	9.06254202705044	1.27445164811008e-19	1.59781924513247e-16	PREX2	phosphatidylinositol-3,4,5-trisphosphate dependent Rac exchange factor 2	1	Yes	oncogene
888.845590457248	-7.65943789094899	0.876455823669874	-8.73910319732669	2.34968161170946e-18	2.32098701505737e-15	CRLF2	cytokine receptor-like factor 2	1	Yes	oncogene, fusion
1583.43050163533	-6.88603508096652	0.822591347988779	-8.37114941435106	5.70589057299108e-17	4.13322033350645e-14	MUC4	mucin 4, cell surface associated	2		oncogene
56.0074742268846	6.55472597089005	0.608564226171002	10.7708039497021	4.72854025756485e-27	1.92670283469802e-23	CDX2	caudal type homeo box transcription factor 2	1		TSG, fusion
7.73423559212348	-4.91868650150205	1.13478683246493	-4.33445856154141	1.46119308135472e-05	0.000466965792871763	CBLC	Cas-Br-M (murine) ecotropic retroviral transforming sequence c	1		oncogene, TSG
78.9385647174493	4.89984907669757	0.598082831669525	8.1925927601363	2.55658052751505e-16	1.70075215215118e-13	KIAA1549	KIAA1549	2		fusion
4050.48698414413	-4.51503588113651	0.597088317813929	-7.56175551661612	3.97665308678176e-14	1.93473075626604e-11	FLT4	fms-related tyrosine kinase 4	1	Yes	oncogene
49.3095921130111	4.41114020338255	1.51420965890573	2.91316342980557	0.00357787296051116	0.0291788653724749	NTRK3	neurotrophic tyrosine kinase, receptor, type 3	1		oncogene, fusion
0.873069074772127	3.908460644143	0.976972146988423	4.00058553991644	6.31859411920646e-05	0.00146283531607793	RGS7	regulator of G protein signaling 7	2
401.122583462139	-3.78410120722323	0.773449237436393	-4.89250105122047	9.95625841936449e-07	5.08689899210069e-05	USP6	ubiquitin specific peptidase 6 (Tre-2 oncogene)	1		oncogene, fusion
724.862299925982	-3.69585325740822	0.591484454393342	-6.24843684387088	4.14580795778417e-10	6.25652324073568e-08	MN1	MN1 proto-oncogene, transcriptional regulator	1		oncogene, fusion
107.655924214328	3.58770138605159	0.737484320401007	4.86478327308814	1.14582292403879e-06	5.68499084549351e-05	HMGA2	high mobility group AT-hook 2 (HMGIC)	1		oncogene, fusion
32.3924679631721	-3.58003082776948	0.876263286453858	-4.08556524404608	4.39696424763485e-05	0.0011127938166161	CREB3L1	cAMP responsive element binding protein 3-like 1	1	Yes	TSG, fusion
11.5001551230228	-3.38655835136121	0.869929859813993	-3.89290965605585	9.9049045990406e-05	0.00206175079958446	KLK2	kallikrein-related peptidase 2	1		fusion

## Sheet: S4_SNV-InDel
ID	X.CHROM	POS	ID	REF	ALT	QUAL	FILTER	INFO	FORMAT	TUMOR	NORMAL	TOOL	X.Uploaded_variation	Location	Allele	Gene	Feature	Feature_type	Consequence	cDNA_position	CDS_position	Protein_position	Amino_acids	Codons	Existing_variation	IMPACT	DISTANCE	STRAND	FLAGS	PICK	VARIANT_CLASS	SYMBOL	SYMBOL_SOURCE	HGNC_ID	BIOTYPE	CANONICAL	MANE_SELECT	MANE_PLUS_CLINICAL	TSL	APPRIS	CCDS	ENSP	SWISSPROT	TREMBL	UNIPARC	UNIPROT_ISOFORM	GENE_PHENO	SIFT	PolyPhen
BERLINML3417	chrX	1193297	.	T	C	.	PASS	AS_FilterStatus=SITE;AS_SB_TABLE=0,0|154,215;DP=372;ECNT=2;GERMQ=92;MBQ=0,20;MFRL=0,205;MMQ=60,60;MPOS=44;POPAF=7.3;TLOD=1606.99	GT:AD:AF:DP:F1R2:F2R1:PGT:PID:PS:SB	0|1:0;369:0.996:369:0;189:0;178:0|1:1193297_T_C:1193297:0;0;154;215	NA	Mutect2_and_STRELKA	chrX_1193297_T/C	chrX:1193297	C	ENSG00000205755	ENST00000400841	Transcript	missense_variant	788	773	258	K/R	aAg/aGg	rs1348007359	MODERATE	-	-1	-	1	SNV	CRLF2	HGNC	HGNC:14281	protein_coding	YES	NM_022148.4	-	1	P1	CCDS75945.1	ENSP00000383641	Q9HC73.166	D0E2W4.71	UPI0000048F68	Q9HC73-1	1	tolerated(0.06)	probably_damaging(0.985)
J32993	chr13	35159100	.	A	G	.	PASS	SOMATIC;QSS=58;TQSS=1;NT=ref;QSS_NT=58;TQSS_NT=1;SGT=AA->AG;DP=568;MQ=60.00;MQ0=0;ReadPosRankSum=1.03;SNVSB=0.00;SomaticEVS=7.50	DP:FDP:SDP:SUBDP:AU:CU:GU:TU	306:0:0:0:300;300:0;0:4;4:2;2	262:0:0:0:259;259:1;1:1;1:1;1	STRELKA	chr13_35159100_A/G	chr13:35159100	G	ENSG00000172915	ENST00000379939	Transcript	missense_variant	3480	2929	977	K/E	Aag/Gag	COSV59786451,COSV59829993	MODERATE	-	1	-	1	SNV	NBEA	HGNC	HGNC:7648	protein_coding	YES	NM_001385012.1	-	5	-	-	ENSP00000369271	-	Q5T321.127	UPI0003EAFC7A	-	1	tolerated(0.26)	benign(0.445)
I29851	chr11	118506283	.	G	A	.	PASS	SOMATIC;QSS=30;TQSS=1;NT=ref;QSS_NT=30;TQSS_NT=1;SGT=GG->AG;DP=448;MQ=60.00;MQ0=0;ReadPosRankSum=-0.67;SNVSB=0.00;SomaticEVS=7.91	DP:FDP:SDP:SUBDP:AU:CU:GU:TU	277:1:0:0:5;5:2;2:269;269:0;1	171:0:0:0:0;0:0;0:171;171:0;0	STRELKA	chr11_118506283_G/A	chr11:118506283	A	ENSG00000118058	ENST00000534358	Transcript	missense_variant	10412	10391	3464	S/N	aGc/aAc	COSV63284972	MODERATE	-	1	-	1	SNV	KMT2A	HGNC	HGNC:7132	protein_coding	YES	NM_001197104.2	-	1	A2	CCDS55791.1	ENSP00000436786	Q03164.243	-	UPI0001E5E732	Q03164-3	1	tolerated_low_confidence(0.16)	benign(0.003)
I29863	chr20	32436945	.	G	A	.	PASS	AS_FilterStatus=SITE;AS_SB_TABLE=242,197|4,3;DP=457;ECNT=1;GERMQ=93;MBQ=36,37;MFRL=260,419;MMQ=60,60;MPOS=20;NALOD=1.86;NLOD=21.01;POPAF=6;TLOD=12.76	GT:AD:AF:DP:F1R2:F2R1:SB	0/1:345;7:0.026:352:165;2:178;5:192;153;4;3	0/0:94;0:0.014:94:42;0:51;0:50;44;0;0	Mutect2_and_STRELKA	chr20_32436945_G/A	chr20:32436945	A	ENSG00000171456	ENST00000375687	Transcript	stop_gained	4678	4233	1411	W/*	tgG/tgA	rs1189588116,COSV60106793,COSV60123101	HIGH	-	1	-	1	SNV	ASXL1	HGNC	HGNC:18318	protein_coding	YES	NM_015338.6	-	5	P2	CCDS13201.1	ENSP00000364839	Q8IXJ9.166	-	UPI000018691A	Q8IXJ9-1	1	-	-
J32993	chr7	4221260	.	A	C	.	PASS	SOMATIC;QSS=103;TQSS=1;NT=ref;QSS_NT=103;TQSS_NT=1;SGT=AA->AC;DP=476;MQ=60.00;MQ0=0;ReadPosRankSum=1.56;SNVSB=0.00;SomaticEVS=10.23	DP:FDP:SDP:SUBDP:AU:CU:GU:TU	248:0:0:0:240;242:5;5:2;2:1;1	226:0:0:0:226;226:0;0:0;0:0;0	STRELKA	chr7_4221260_A/C	chr7:4221260	C	ENSG00000146555	ENST00000404826	Transcript	missense_variant	6058	5723	1908	D/A	gAt/gCt	-	MODERATE	-	1	-	1	SNV	SDK1	HGNC	HGNC:19307	protein_coding	YES	NM_152744.4	-	1	P2	CCDS34590.1	ENSP00000385899	Q7Z5N4.152	-	UPI0000DBEEC4	Q7Z5N4-1	-	tolerated(0.29)	benign(0.174)
J330228	chr19	38490182	.	G	A	.	PASS	SOMATIC;QSS=35;TQSS=1;NT=ref;QSS_NT=35;TQSS_NT=1;SGT=GG->AG;DP=337;MQ=60.00;MQ0=0;ReadPosRankSum=0.64;SNVSB=0.00;SomaticEVS=8.36	DP:FDP:SDP:SUBDP:AU:CU:GU:TU	154:0:0:0:4;4:0;0:150;151:0;0	182:0:0:0:0;0:0;0:182;182:0;0	STRELKA	chr19_38490182_G/A	chr19:38490182	A	ENSG00000196218	ENST00000359596	Transcript	missense_variant	6060	5921	1974	R/Q	cGg/cAg	rs748907487,COSV104416329	MODERATE	-	1	-	1	SNV	RYR1	HGNC	HGNC:10483	protein_coding	YES	NM_000540.3	-	5	A2	CCDS33011.1	ENSP00000352608	P21817.230	-	UPI0000D7E62F	P21817-1	1	tolerated(0.1)	benign(0.194)
J330228	chr13	20983712	.	T	C	.	PASS	SOMATIC;QSS=51;TQSS=1;NT=ref;QSS_NT=51;TQSS_NT=1;SGT=TT->CT;DP=497;MQ=60.00;MQ0=0;ReadPosRankSum=1.02;SNVSB=0.00;SomaticEVS=9.79	DP:FDP:SDP:SUBDP:AU:CU:GU:TU	231:0:0:0:0;0:6;6:0;0:225;225	265:1:0:0:0;0:0;0:0;0:264;266	STRELKA	chr13_20983712_T/C	chr13:20983712	C	ENSG00000150457	ENST00000382592	Transcript	missense_variant	2439	1994	665	K/R	aAg/aGg	COSV66876690	MODERATE	-	-1	-	1	SNV	LATS2	HGNC	HGNC:6515	protein_coding	YES	NM_014572.3	-	1	P1	CCDS9294.1	ENSP00000372035	Q9NRM7.187	A0A024RDM3.54	UPI000013DBF5	-	1	deleterious(0.04)	benign(0.436)
J330228	chr4	77164289	.	T	C	.	PASS	SOMATIC;QSS=35;TQSS=1;NT=ref;QSS_NT=35;TQSS_NT=1;SGT=TT->CT;DP=326;MQ=60.00;MQ0=0;ReadPosRankSum=-0.13;SNVSB=0.00;SomaticEVS=8.36	DP:FDP:SDP:SUBDP:AU:CU:GU:TU	152:1:0:0:0;0:4;4:0;0:147;148	174:0:0:0:0;0:0;0:0;0:174;174	STRELKA	chr4_77164289_T/C	chr4:77164289	C	ENSG00000138764	ENST00000316355	Transcript	missense_variant	1021	721	241	F/L	Ttc/Ctc	-	MODERATE	-	1	-	1	SNV	CCNG2	HGNC	HGNC:1593	protein_coding	YES	NM_004354.3	-	1	P1	CCDS3581.1	ENSP00000315743	Q16589.167	A0A024RDC7.47	UPI00001275D4	Q16589-1	-	tolerated(1)	benign(0)
J32993	chr15	92978258	.	A	G	.	PASS	SOMATIC;QSS=92;TQSS=1;NT=ref;QSS_NT=92;TQSS_NT=1;SGT=AA->AG;DP=459;MQ=60.00;MQ0=0;ReadPosRankSum=-0.36;SNVSB=0.00;SomaticEVS=10.23	DP:FDP:SDP:SUBDP:AU:CU:GU:TU	252:0:0:0:245;245:0;0:7;7:0;0	207:0:0:0:207;207:0;0:0;0:0;0	STRELKA	chr15_92978258_A/G	chr15:92978258	G	ENSG00000173575	ENST00000394196	Transcript	missense_variant	3174	2602	868	R/G	Agg/Ggg	COSV67710508	MODERATE	-	1	-	1	SNV	CHD2	HGNC	HGNC:1917	protein_coding	YES	NM_001271.4	-	5	P1	CCDS10374.2	ENSP00000377747	O14647.186	-	UPI0000E8A85C	O14647-1	1	deleterious(0)	probably_damaging(0.997)
J32993	chr11	117518745	.	C	T	.	PASS	SOMATIC;QSS=33;TQSS=1;NT=ref;QSS_NT=33;TQSS_NT=1;SGT=CC->CT;DP=260;MQ=60.00;MQ0=0;ReadPosRankSum=0.04;SNVSB=0.00;SomaticEVS=8.24	DP:FDP:SDP:SUBDP:AU:CU:GU:TU	137:0:0:0:0;0:133;133:0;0:4;4	123:0:0:0:0;0:123;123:0;0:0;0	STRELKA	chr11_117518745_C/T	chr11:117518745	T	ENSG00000177103	ENST00000651296	Transcript	missense_variant	1368	1231	411	V/I	Gtc/Atc	rs759222737,CM1512498,COSV58388948	MODERATE	-	-1	-	1	SNV	DSCAML1	HGNC	HGNC:14656	protein_coding	YES	NM_020693.4	-	-	A2	-	ENSP00000498769	Q8TD84.162	-	UPI00005767A4	Q8TD84-1	-	tolerated(0.93)	benign(0.017)
J32993	chr9	93229789	.	G	A	.	PASS	SOMATIC;QSS=37;TQSS=1;NT=ref;QSS_NT=37;TQSS_NT=1;SGT=GG->AG;DP=312;MQ=60.00;MQ0=0;ReadPosRankSum=-0.55;SNVSB=0.00;SomaticEVS=8.36	DP:FDP:SDP:SUBDP:AU:CU:GU:TU	137:0:0:0:4;4:0;0:133;133:0;0	175:0:0:0:0;0:0;0:175;175:0;0	STRELKA	chr9_93229789_G/A	chr9:93229789	A	ENSG00000165238	ENST00000297954	Transcript	missense_variant	775	775	259	D/N	Gac/Aac	rs1250696951	MODERATE	-	1	-	1	SNV	WNK2	HGNC	HGNC:14542	protein_coding	YES	-	-	1	A2	CCDS75858.1	ENSP00000297954	Q9Y3S1.180	-	UPI0000236D76	Q9Y3S1-1	1	deleterious(0)	possibly_damaging(0.866)
21ORD11998	chr3	149656952	.	C	T	.	PASS	SOMATIC;QSS=33;TQSS=1;NT=ref;QSS_NT=33;TQSS_NT=1;SGT=CC->CT;DP=349;MQ=60.00;MQ0=0;ReadPosRankSum=0.34;SNVSB=0.00;SomaticEVS=8.36	DP:FDP:SDP:SUBDP:AU:CU:GU:TU	129:0:0:0:1;1:124;124:0;0:4;4	217:0:0:0:0;0:217;220:0;0:0;0	STRELKA	chr3_149656952_C/T	chr3:149656952	T	ENSG00000018408	ENST00000360632	Transcript	missense_variant	619	355	119	D/N	Gac/Aac	-	MODERATE	-	-1	-	1	SNV	WWTR1	HGNC	HGNC:24042	protein_coding	YES	NM_015472.6	-	1	P1	CCDS3144.1	ENSP00000353847	Q9GZV5.165	-	UPI000006D122	-	1	deleterious(0.02)	benign(0.32)
J32993	chr1	114424748	.	C	T	.	PASS	SOMATIC;QSS=41;TQSS=1;NT=ref;QSS_NT=41;TQSS_NT=1;SGT=CC->CT;DP=227;MQ=60.00;MQ0=0;ReadPosRankSum=-0.01;SNVSB=0.00;SomaticEVS=8.72	DP:FDP:SDP:SUBDP:AU:CU:GU:TU	121:0:0:0:0;0:117;117:0;0:4;4	106:0:0:0:0;0:106;106:0;0:0;0	STRELKA	chr1_114424748_C/T	chr1:114424748	T	ENSG00000197323	ENST00000358465	Transcript	missense_variant	1830	1703	568	R/Q	cGa/cAa	COSV100635334	MODERATE	-	-1	-	1	SNV	TRIM33	HGNC	HGNC:16290	protein_coding	YES	NM_015906.4	-	1	A2	CCDS872.1	ENSP00000351250	Q9UPN9.200	-	UPI000013D8CD	Q9UPN9-1	1	deleterious(0.02)	probably_damaging(0.968)
J330228	chr19	54149739	.	G	A	.	PASS	SOMATIC;QSS=34;TQSS=1;NT=ref;QSS_NT=34;TQSS_NT=1;SGT=GG->AG;DP=291;MQ=60.00;MQ0=0;ReadPosRankSum=-0.54;SNVSB=0.00;SomaticEVS=8.36	DP:FDP:SDP:SUBDP:AU:CU:GU:TU	121:1:0:0:4;4:0;0:116;117:0;0	170:0:0:0:0;0:0;0:170;170:0;0	STRELKA	chr19_54149739_G/A	chr19:54149739	A	ENSG00000088038	ENST00000221232	Transcript	missense_variant	1868	1586	529	S/N	aGc/aAc	-	MODERATE	-	1	-	1	SNV	CNOT3	HGNC	HGNC:7879	protein_coding	YES	NM_014516.4	-	1	P1	CCDS12880.1	ENSP00000221232	O75175.176	A0A024R4R3.53	UPI00000729AD	-	1	deleterious(0.01)	benign(0.074)
J32993	chr2	61483951	.	T	G	.	PASS	SOMATIC;QSS=33;TQSS=1;NT=ref;QSS_NT=33;TQSS_NT=1;SGT=TT->GT;DP=359;MQ=60.00;MQ0=0;ReadPosRankSum=-2.30;SNVSB=0.00;SomaticEVS=7.57	DP:FDP:SDP:SUBDP:AU:CU:GU:TU	181:1:0:0:1;1:0;0:6;7:173;175	176:0:0:0:0;0:0;0:0;0:176;176	STRELKA	chr2_61483951_T/G	chr2:61483951	G	ENSG00000082898	ENST00000401558	Transcript	missense_variant	3464	2663	888	N/T	aAt/aCt	-	MODERATE	-	-1	-	1	SNV	XPO1	HGNC	HGNC:12825	protein_coding	YES	NM_003400.4	-	1	P1	CCDS33205.1	ENSP00000384863	O14980.203	-	UPI0000001C23	-	1	deleterious(0.02)	possibly_damaging(0.503)
21ORD12022	chr8	127738361	.	G	C	.	PASS	SOMATIC;QSS=80;TQSS=1;NT=ref;QSS_NT=80;TQSS_NT=1;SGT=GG->CG;DP=515;MQ=60.00;MQ0=0;ReadPosRankSum=0.27;SNVSB=0.00;SomaticEVS=9.14	DP:FDP:SDP:SUBDP:AU:CU:GU:TU	239:4:4:0:0;0:8;9:226;227:1;1	274:7:15:0:0;0:2;2:265;271:0;0	STRELKA	chr8_127738361_G/C	chr8:127738361	C	ENSG00000136997	ENST00000621592	Transcript	missense_variant	507	144	48	Q/H	caG/caC	rs61752959,COSV52369984,COSV52374751	MODERATE	-	1	-	1	SNV	MYC	HGNC	HGNC:7553	protein_coding	YES	NM_002467.6	-	1	P5	CCDS6359.2	ENSP00000478887	-	A0A087WUS5.58	UPI0000576839	-	1	tolerated(0.54)	benign(0)
21ORD12022	chr19	38466330	.	G	A	.	PASS	SOMATIC;QSS=33;TQSS=1;NT=ref;QSS_NT=33;TQSS_NT=1;SGT=GG->AG;DP=245;MQ=60.00;MQ0=0;ReadPosRankSum=-0.81;SNVSB=0.00;SomaticEVS=8.36	DP:FDP:SDP:SUBDP:AU:CU:GU:TU	118:1:0:0:4;4:1;1:112;112:0;1	127:0:0:0:0;0:0;0:127;127:0;0	STRELKA	chr19_38466330_G/A	chr19:38466330	A	ENSG00000196218	ENST00000359596	Transcript	missense_variant	3249	3110	1037	S/N	aGc/aAc	-	MODERATE	-	1	-	1	SNV	RYR1	HGNC	HGNC:10483	protein_coding	YES	NM_000540.3	-	5	A2	CCDS33011.1	ENSP00000352608	P21817.230	-	UPI0000D7E62F	P21817-1	1	deleterious(0.01)	probably_damaging(0.926)
I29851	chr2	136114928	.	G	A	.	PASS	AS_FilterStatus=SITE;AS_SB_TABLE=132,88|3,2;DP=229;ECNT=1;GERMQ=93;MBQ=20,20;MFRL=205,139;MMQ=60,60;MPOS=62;NALOD=1.82;NLOD=19.21;POPAF=6;TLOD=6.67	GT:AD:AF:DP:F1R2:F2R1:SB	0/1:135;5:0.037:140:74;2:57;3:81;54;3;2	0/0:85;0:0.015:85:43;0:40;0:51;34;0;0	Mutect2_and_STRELKA	chr2_136114928_G/A	chr2:136114928	A	ENSG00000121966	ENST00000241393	Transcript	stop_gained	1089	1000	334	R/*	Cga/Tga	rs104893624,CM030831,COSV54010080	HIGH	-	-1	-	1	SNV	CXCR4	HGNC	HGNC:2561	protein_coding	YES	NM_003467.3	-	1	P2	CCDS46420.1	ENSP00000241393	P61073.186	-	UPI000000106C	P61073-1	1	-	-
J330228	chr5	180614133	.	T	C	.	PASS	SOMATIC;QSS=59;TQSS=1;NT=ref;QSS_NT=59;TQSS_NT=1;SGT=TT->CT;DP=323;MQ=60.00;MQ0=0;ReadPosRankSum=0.84;SNVSB=2.35;SomaticEVS=7.07	DP:FDP:SDP:SUBDP:AU:CU:GU:TU	138:0:0:0:0;0:5;5:1;1:132;132	185:0:0:0:0;0:1;1:1;1:183;183	STRELKA	chr5_180614133_T/C	chr5:180614133	C	ENSG00000037280	ENST00000261937	Transcript	missense_variant	3321	3266	1089	K/R	aAg/aGg	-	MODERATE	-	-1	-	1	SNV	FLT4	HGNC	HGNC:3767	protein_coding	YES	NM_182925.5	-	1	P4	CCDS4457.1	ENSP00000261937	P35916.218	-	UPI00001488E7	P35916-2	1	tolerated(0.85)	possibly_damaging(0.623)
I29863	chr7	128849490	.	T	G	.	PASS	SOMATIC;QSS=69;TQSS=1;NT=ref;QSS_NT=69;TQSS_NT=1;SGT=TT->GT;DP=388;MQ=60.00;MQ0=0;ReadPosRankSum=-1.58;SNVSB=2.90;SomaticEVS=7.39	DP:FDP:SDP:SUBDP:AU:CU:GU:TU	164:0:0:0:0;0:0;0:6;7:158;158	223:1:0:0:0;0:0;0:1;1:221;222	STRELKA	chr7_128849490_T/G	chr7:128849490	G	ENSG00000128591	ENST00000325888	Transcript	missense_variant	5343	5111	1704	I/S	aTc/aGc	-	MODERATE	-	1	-	1	SNV	FLNC	HGNC	HGNC:3756	protein_coding	YES	NM_001458.5	-	1	-	CCDS43644.1	ENSP00000327145	Q14315.218	-	UPI000006DE6D	Q14315-1	1	deleterious(0)	probably_damaging(0.949)
I29862	chr11	117521304	.	G	A	.	PASS	AS_FilterStatus=SITE;AS_SB_TABLE=149,178|6,4;DP=359;ECNT=1;GERMQ=93;MBQ=20,20;MFRL=225,238;MMQ=60,60;MPOS=39;NALOD=1.73;NLOD=15.94;POPAF=4.5;TLOD=16.96	GT:AD:AF:DP:F1R2:F2R1:SB	0/1:247;10:0.039:257:111;6:132;4:111;136;6;4	0/0:80;0:0.018:80:49;0:31;0:38;42;0;0	Mutect2_and_STRELKA	chr11_117521304_G/A	chr11:117521304	A	ENSG00000177103	ENST00000651296	Transcript	missense_variant	1176	1039	347	R/C	Cgc/Tgc	rs767702500,COSV58380963	MODERATE	-	-1	-	1	SNV	DSCAML1	HGNC	HGNC:14656	protein_coding	YES	NM_020693.4	-	-	A2	-	ENSP00000498769	Q8TD84.162	-	UPI00005767A4	Q8TD84-1	-	tolerated(0.14)	possibly_damaging(0.86)
21ORD11998	chr9	136507361	.	C	T	.	PASS	SOMATIC;QSS=30;TQSS=1;NT=ref;QSS_NT=30;TQSS_NT=1;SGT=CC->CT;DP=298;MQ=60.00;MQ0=0;ReadPosRankSum=-0.32;SNVSB=0.00;SomaticEVS=7.92	DP:FDP:SDP:SUBDP:AU:CU:GU:TU	101:0:0:0:0;0:97;98:0;0:4;4	196:0:0:0:0;0:196;196:0;0:0;0	STRELKA	chr9_136507361_C/T	chr9:136507361	T	ENSG00000148400	ENST00000651671	Transcript	missense_variant	3849	3587	1196	G/D	gGc/gAc	COSV53062140	MODERATE	-	-1	-	1	SNV	NOTCH1	HGNC	HGNC:7881	protein_coding	YES	NM_017617.5	-	-	P1	CCDS43905.1	ENSP00000498587	P46531.241	-	UPI0000210F68	-	1	deleterious(0)	probably_damaging(1)
J32993	chr16	72958969	.	C	A	.	PASS	SOMATIC;QSS=72;TQSS=2;NT=ref;QSS_NT=72;TQSS_NT=2;SGT=CC->AC;DP=241;MQ=60.00;MQ0=0;ReadPosRankSum=-1.42;SNVSB=2.97;SomaticEVS=7.10	DP:FDP:SDP:SUBDP:AU:CU:GU:TU	123:0:0:0:5;5:118;119:0;0:0;0	117:0:0:0:0;0:116;116:1;1:0;0	STRELKA	chr16_72958969_C/A	chr16:72958969	A	ENSG00000140836	ENST00000268489	Transcript	missense_variant	1603	1177	393	G/C	Ggt/Tgt	-	MODERATE	-	-1	-	1	SNV	ZFHX3	HGNC	HGNC:777	protein_coding	YES	NM_006885.4	-	1	P1	CCDS10908.1	ENSP00000268489	Q15911.199	-	UPI00001AE937	Q15911-1	1	tolerated(0.12)	probably_damaging(0.922)
J32993	chr1	50655519	.	T	G	.	PASS	SOMATIC;QSS=57;TQSS=1;NT=ref;QSS_NT=57;TQSS_NT=1;SGT=TT->GT;DP=168;MQ=60.00;MQ0=0;ReadPosRankSum=1.22;SNVSB=3.43;SomaticEVS=7.10	DP:FDP:SDP:SUBDP:AU:CU:GU:TU	94:0:0:0:0;0:0;0:4;4:90;90	74:0:0:0:0;0:0;0:0;0:74;74	STRELKA	chr1_50655519_T/G	chr1:50655519	G	ENSG00000185104	ENST00000396153	Transcript	missense_variant	1123	667	223	N/H	Aat/Cat	rs1460064304	MODERATE	-	-1	-	1	SNV	FAF1	HGNC	HGNC:3578	protein_coding	YES	NM_007051.3	-	1	P1	CCDS554.1	ENSP00000379457	Q9UNN5.187	-	UPI0000032C67	Q9UNN5-1	-	tolerated(0.13)	possibly_damaging(0.862)
I29851	chr1	50655517	.	A	C	.	PASS	SOMATIC;QSS=58;TQSS=1;NT=ref;QSS_NT=58;TQSS_NT=1;SGT=AA->AC;DP=187;MQ=60.00;MQ0=0;ReadPosRankSum=1.27;SNVSB=3.67;SomaticEVS=7.34	DP:FDP:SDP:SUBDP:AU:CU:GU:TU	118:1:0:0:112;113:5;5:0;0:0;0	69:0:0:0:69;69:0;0:0;0:0;0	STRELKA	chr1_50655517_A/C	chr1:50655517	C	ENSG00000185104	ENST00000396153	Transcript	missense_variant	1125	669	223	N/K	aaT/aaG	rs1366515702	MODERATE	-	-1	-	1	SNV	FAF1	HGNC	HGNC:3578	protein_coding	YES	NM_007051.3	-	1	P1	CCDS554.1	ENSP00000379457	Q9UNN5.187	-	UPI0000032C67	Q9UNN5-1	-	deleterious(0.03)	possibly_damaging(0.549)
I29851	chr1	50655519	.	T	G	.	PASS	SOMATIC;QSS=63;TQSS=2;NT=ref;QSS_NT=63;TQSS_NT=2;SGT=TT->GT;DP=187;MQ=60.00;MQ0=0;ReadPosRankSum=1.34;SNVSB=3.61;SomaticEVS=7.33	DP:FDP:SDP:SUBDP:AU:CU:GU:TU	118:1:0:0:0;0:0;0:5;5:112;113	69:0:0:0:0;0:0;0:0;0:69;69	STRELKA	chr1_50655519_T/G	chr1:50655519	G	ENSG00000185104	ENST00000396153	Transcript	missense_variant	1123	667	223	N/H	Aat/Cat	rs1460064304	MODERATE	-	-1	-	1	SNV	FAF1	HGNC	HGNC:3578	protein_coding	YES	NM_007051.3	-	1	P1	CCDS554.1	ENSP00000379457	Q9UNN5.187	-	UPI0000032C67	Q9UNN5-1	-	tolerated(0.13)	possibly_damaging(0.862)
J330228	chr19	38463765	.	A	T	.	PASS	AS_FilterStatus=SITE;AS_SB_TABLE=346,341|6,11;DP=736;ECNT=1;GERMQ=93;MBQ=20,20;MFRL=190,191;MMQ=60,60;MPOS=31;NALOD=2.48;NLOD=87.77;POPAF=6;TLOD=28.86	GT:AD:AF:DP:F1R2:F2R1:SB	0/1:298;15:0.059:313:151;7:137;8:145;153;5;10	0/0:389;2:0.003373:391:168;0:211;0:201;188;1;1	Mutect2_and_STRELKA	chr19_38463765_A/T	chr19:38463765	T	ENSG00000196218	ENST00000359596	Transcript	missense_variant	2840	2701	901	R/W	Agg/Tgg	-	MODERATE	-	1	-	1	SNV	RYR1	HGNC	HGNC:10483	protein_coding	YES	NM_000540.3	-	5	A2	CCDS33011.1	ENSP00000352608	P21817.230	-	UPI0000D7E62F	P21817-1	1	deleterious(0.02)	probably_damaging(0.997)
I29851	chr19	41880958	.	A	C	.	PASS	SOMATIC;QSS=62;TQSS=1;NT=ref;QSS_NT=62;TQSS_NT=1;SGT=AA->AC;DP=137;MQ=60.00;MQ0=0;ReadPosRankSum=2.09;SNVSB=3.59;SomaticEVS=7.02	DP:FDP:SDP:SUBDP:AU:CU:GU:TU	97:0:0:0:92;93:5;5:0;0:0;0	39:0:0:0:39;39:0;0:0;0:0;0	STRELKA	chr19_41880958_A/C	chr19:41880958	C	ENSG00000105369	ENST00000221972	Transcript	missense_variant	685	659	220	D/A	gAt/gCt	-	MODERATE	-	1	-	1	SNV	CD79A	HGNC	HGNC:1698	protein_coding	YES	NM_001783.4	-	1	P1	CCDS12589.1	ENSP00000221972	P11912.195	-	UPI000011398E	P11912-1	1	deleterious(0)	probably_damaging(0.996)
J330228	chr13	20974991	.	T	C	.	PASS	SOMATIC;QSS=70;TQSS=1;NT=ref;QSS_NT=70;TQSS_NT=1;SGT=TT->CT;DP=216;MQ=60.00;MQ0=0;ReadPosRankSum=3.02;SNVSB=1.85;SomaticEVS=7.48	DP:FDP:SDP:SUBDP:AU:CU:GU:TU	113:1:0:0:0;0:6;6:0;1:106;109	99:0:0:0:0;0:0;0:1;1:98;99	STRELKA	chr13_20974991_T/C	chr13:20974991	C	ENSG00000150457	ENST00000382592	Transcript	missense_variant	3591	3146	1049	N/S	aAt/aGt	-	MODERATE	-	-1	-	1	SNV	LATS2	HGNC	HGNC:6515	protein_coding	YES	NM_014572.3	-	1	P1	CCDS9294.1	ENSP00000372035	Q9NRM7.187	A0A024RDM3.54	UPI000013DBF5	-	1	deleterious(0.02)	benign(0.04)
J330228	chr22	19242924	.	C	T	.	PASS	AS_FilterStatus=SITE;AS_SB_TABLE=78,139|2,4;DP=228;ECNT=1;GERMQ=93;MBQ=20,20;MFRL=209,148;MMQ=60,60;MPOS=57;NALOD=1.96;NLOD=27.07;POPAF=6;TLOD=10.09	GT:AD:AF:DP:F1R2:F2R1:SB	0/1:106;6:0.058:112:44;1:58;5:38;68;2;4	0/0:111;0:0.011:111:60;0:48;0:40;71;0;0	Mutect2_and_STRELKA	chr22_19242924_C/T	chr22:19242924	T	ENSG00000070371	ENST00000427926	Transcript	missense_variant	610	532	178	V/I	Gtt/Att	-	MODERATE	-	-1	-	1	SNV	CLTCL1	HGNC	HGNC:2093	protein_coding	YES	NM_007098.4	-	1	P1	CCDS46662.2	ENSP00000441158	P53675.192	-	UPI0000127ABE	P53675-1	1	tolerated(0.14)	benign(0.411)
J330228	chr7	128849490	.	T	G	.	PASS	SOMATIC;QSS=92;TQSS=1;NT=ref;QSS_NT=92;TQSS_NT=1;SGT=TT->GT;DP=313;MQ=60.00;MQ0=0;ReadPosRankSum=-2.17;SNVSB=3.51;SomaticEVS=7.01	DP:FDP:SDP:SUBDP:AU:CU:GU:TU	142:0:0:0:0;0:0;0:8;8:134;134	171:0:0:0:0;0:0;0:0;0:171;171	STRELKA	chr7_128849490_T/G	chr7:128849490	G	ENSG00000128591	ENST00000325888	Transcript	missense_variant	5343	5111	1704	I/S	aTc/aGc	-	MODERATE	-	1	-	1	SNV	FLNC	HGNC	HGNC:3756	protein_coding	YES	NM_001458.5	-	1	-	CCDS43644.1	ENSP00000327145	Q14315.218	-	UPI000006DE6D	Q14315-1	1	deleterious(0)	probably_damaging(0.949)
BERLINML3417	chr1	26773883	.	T	G	.	PASS	AS_FilterStatus=SITE;AS_SB_TABLE=45,68|4,3;DP=130;ECNT=1;GERMQ=93;MBQ=37,20;MFRL=239,157;MMQ=60,60;MPOS=31;POPAF=7.3;TLOD=10.67	GT:AD:AF:DP:F1R2:F2R1:SB	0/1:113;7:0.052:120:52;6:60;1:45;68;4;3	NA	Mutect2	chr1_26773883_T/G	chr1:26773883	G	ENSG00000117713	ENST00000324856	Transcript	stop_gained	4475	4086	1362	Y/*	taT/taG	COSV61376941	HIGH	-	1	-	1	SNV	ARID1A	HGNC	HGNC:11110	protein_coding	YES	NM_006015.6	-	1	P2	CCDS285.1	ENSP00000320485	O14497.207	-	UPI0000167B91	O14497-1	1	-	-
J32993	chr12	25245347	.	C	T	.	PASS	AS_FilterStatus=SITE;AS_SB_TABLE=183,228|7,9;DP=432;ECNT=1;GERMQ=93;MBQ=20,20;MFRL=191,225;MMQ=60,60;MPOS=33;NALOD=2.12;NLOD=39.58;POPAF=6;TLOD=29.01	GT:AD:AF:DP:F1R2:F2R1:SB	0/1:218;16:0.076:234:98;8:117;8:98;120;7;9	0/0:193;0:0.007451:193:103;0:86;0:85;108;0;0	Mutect2_and_STRELKA	chr12_25245347_C/T	chr12:25245347	T	ENSG00000133703	ENST00000311936	Transcript	missense_variant	228	38	13	G/D	gGc/gAc	rs112445441,CM125166,COSV55497357,COSV55497388,COSV55522580	MODERATE	-	-1	-	1	SNV	KRAS	HGNC	HGNC:6407	protein_coding	YES	NM_004985.5	-	1	P3	CCDS8702.1	ENSP00000308495	P01116.244	A0A024RAV5.47	UPI0000001252	P01116-2	1	deleterious(0.04)	benign(0.14)
BERLINML3417	chr13	20083709	.	C	T	.	PASS	AS_FilterStatus=SITE;AS_SB_TABLE=98,97|8,8;DP=214;ECNT=1;GERMQ=93;MBQ=20,20;MFRL=198,225;MMQ=60,60;MPOS=44;POPAF=7.3;TLOD=31.15	GT:AD:AF:DP:F1R2:F2R1:SB	0/1:195;16:0.079:211:100;6:94;10:98;97;8;8	NA	Mutect2	chr13_20083709_C/T	chr13:20083709	T	ENSG00000121741	ENST00000610343	Transcript	stop_gained	4068	3874	1292	Q/*	Caa/Taa	-	HIGH	-	1	-	1	SNV	ZMYM2	HGNC	HGNC:12989	protein_coding	YES	NM_197968.4	-	1	P1	CCDS45016.1	ENSP00000479904	Q9UBW7.188	A0A024RDS3.51	UPI000013C318	Q9UBW7-1	1	-	-
I29851	chr1	114716127	.	C	T	.	PASS	AS_FilterStatus=SITE;AS_SB_TABLE=260,297|22,23;DP=619;ECNT=1;GERMQ=93;MBQ=20,20;MFRL=219,205;MMQ=60,60;MPOS=43;NALOD=2.27;NLOD=53.8;POPAF=6;TLOD=83.5	GT:AD:AF:DP:F1R2:F2R1:SB	0/1:324;45:0.118:369:165;23:159;20:150;174;22;23	0/0:233;0:0.005376:233:123;0:109;0:110;123;0;0	Mutect2_and_STRELKA	chr1_114716127_C/T	chr1:114716127	T	ENSG00000213281	ENST00000369535	Transcript	missense_variant	165	34	12	G/S	Ggt/Agt	rs121913250,CM136798,CM177295,COSV54736487,COSV54736621,COSV54736940	MODERATE	-	-1	-	1	SNV	NRAS	HGNC	HGNC:7989	protein_coding	YES	NM_002524.5	-	1	P1	CCDS877.1	ENSP00000358548	P01111.233	Q5U091.153	UPI0000001254	-	1	deleterious(0.03)	benign(0.369)
21ORD12022	chr2	136114928	.	G	A	.	PASS	AS_FilterStatus=SITE;AS_SB_TABLE=198,116|16,9;DP=343;ECNT=2;GERMQ=93;MBQ=29,36;MFRL=265,284;MMQ=60,60;MPOS=35;NALOD=2.2;NLOD=45.85;POPAF=6;TLOD=64.01	GT:AD:AF:DP:F1R2:F2R1:SB	0/1:129;25:0.164:154:50;18:72;7:87;42;16;9	0/0:185;0:0.006344:185:95;0:80;0:111;74;0;0	Mutect2_and_STRELKA	chr2_136114928_G/A	chr2:136114928	A	ENSG00000121966	ENST00000241393	Transcript	stop_gained	1089	1000	334	R/*	Cga/Tga	rs104893624,CM030831,COSV54010080	HIGH	-	-1	-	1	SNV	CXCR4	HGNC	HGNC:2561	protein_coding	YES	NM_003467.3	-	1	P2	CCDS46420.1	ENSP00000241393	P61073.186	-	UPI000000106C	P61073-1	1	-	-
J32993	chr12	112489084	.	G	C	.	PASS	AS_FilterStatus=SITE;AS_SB_TABLE=200,182|21,23;DP=430;ECNT=1;GERMQ=93;MBQ=20,20;MFRL=190,195;MMQ=60,60;MPOS=44;NALOD=2.19;NLOD=46.6;POPAF=6;TLOD=88.52	GT:AD:AF:DP:F1R2:F2R1:SB	0/1:173;44:0.19:217:82;21:89;23:91;82;21;23	0/0:209;0:0.006373:209:89;0:115;0:109;100;0;0	Mutect2_and_STRELKA	chr12_112489084_G/C	chr12:112489084	C	ENSG00000179295	ENST00000351677	Transcript	missense_variant	1673	1508	503	G/A	gGg/gCg	rs397507546,CM086897,CM115675,CM1314033,COSV61004973,COSV61005158,COSV61008174	MODERATE	-	1	-	1	SNV	PTPN11	HGNC	HGNC:9644	protein_coding	YES	NM_002834.5	-	1	A1	CCDS9163.1	ENSP00000340944	Q06124.244	-	UPI000013296E	Q06124-2	1	deleterious(0)	probably_damaging(0.957)
BERLINML3417	chr12	25245351	.	C	T	231	PASS	SNVHPOL=2;MQ=60	GT:GQ:GQX:DP:DPF:AD:ADF:ADR:SB:FT:PL	0/1:264:231:260:4:165;75:80;37:85;38:-22.2:PASS:265;0;370	NA	STRELKA	chr12_25245351_C/T	chr12:25245351	T	ENSG00000133703	ENST00000311936	Transcript	missense_variant	224	34	12	G/S	Ggt/Agt	rs121913530,CM076251,COSV55497461,COSV55497469,COSV55497582,COSV56157736	MODERATE	-	-1	-	1	SNV	KRAS	HGNC	HGNC:6407	protein_coding	YES	NM_004985.5	-	1	P3	CCDS8702.1	ENSP00000308495	P01116.244	A0A024RAV5.47	UPI0000001252	P01116-2	1	deleterious(0.03)	possibly_damaging(0.46)
21ORD12022	chr1	102940425	.	C	A	.	PASS	AS_FilterStatus=SITE;AS_SB_TABLE=133,108|33,30;DP=308;ECNT=1;GERMQ=93;MBQ=35,36;MFRL=236,252;MMQ=60,60;MPOS=41;NALOD=1.64;NLOD=37.5;POPAF=6;TLOD=169.29	GT:AD:AF:DP:F1R2:F2R1:SB	0/1:86;63:0.432:149:38;26:47;33:48;38;33;30	0/0:155;0:0.007667:155:71;0:82;0:85;70;0;0	Mutect2_and_STRELKA	chr1_102940425_C/A	chr1:102940425	A	ENSG00000060718	ENST00000370096	Transcript	missense_variant	3630	3286	1096	G/C	Ggt/Tgt	rs773606108,COSV62172942	MODERATE	-	-1	-	1	SNV	COL11A1	HGNC	HGNC:2186	protein_coding	YES	NM_001854.4	-	1	P2	CCDS778.1	ENSP00000359114	P12107.222	-	UPI00002053EF	P12107-1	1	deleterious(0)	probably_damaging(0.909)
BERLINML3417	chr2	99593880	.	G	C	113	PASS	SNVHPOL=2;MQ=60	GT:GQ:GQX:DP:DPF:AD:ADF:ADR:SB:FT:PL:PS	0|1:146:113:33:5:19;14:8;6:11;8:-16.3:PASS:148;0;228:99593872	NA	STRELKA	chr2_99593880_G/C	chr2:99593880	C	ENSG00000144218	ENST00000672756	Transcript	missense_variant	2115	1781	594	T/S	aCc/aGc	rs202089462,COSV57865427	MODERATE	-	-1	-	1	SNV	AFF3	HGNC	HGNC:6473	protein_coding	YES	NM_001386135.1	-	-	A2	CCDS42723.1	ENSP00000500419	P51826.154	-	UPI0000545268	P51826-1	1	tolerated(0.13)	benign(0.007)
BERLINML3417	chr4	77159431	.	A	G	.	PASS	AS_FilterStatus=SITE;AS_SB_TABLE=64,56|54,45;DP=221;ECNT=1;GERMQ=15;MBQ=20,20;MFRL=177,196;MMQ=60,60;MPOS=43;POPAF=7.3;TLOD=253.99	GT:AD:AF:DP:F1R2:F2R1:SB	0/1:120;99:0.463:219:71;47:48;52:64;56;54;45	NA	Mutect2_and_STRELKA	chr4_77159431_A/G	chr4:77159431	G	ENSG00000138764	ENST00000316355	Transcript	missense_variant	503	203	68	N/S	aAc/aGc	rs1359877076	MODERATE	-	1	-	1	SNV	CCNG2	HGNC	HGNC:1593	protein_coding	YES	NM_004354.3	-	1	P1	CCDS3581.1	ENSP00000315743	Q16589.167	A0A024RDC7.47	UPI00001275D4	Q16589-1	-	tolerated(0.63)	benign(0.138)
BERLINML3417	chr1	102879880	.	T	G	.	PASS	AS_FilterStatus=SITE;AS_SB_TABLE=67,102|61,83;DP=329;ECNT=1;GERMQ=15;MBQ=20,20;MFRL=228,214;MMQ=60,60;MPOS=43;POPAF=7.3;TLOD=393.58	GT:AD:AF:DP:F1R2:F2R1:SB	0/1:169;144:0.45:313:65;77:101;67:67;102;61;83	NA	Mutect2_and_STRELKA	chr1_102879880_T/G	chr1:102879880	G	ENSG00000060718	ENST00000370096	Transcript	missense_variant	5421	5077	1693	M/L	Atg/Ctg	-	MODERATE	-	-1	-	1	SNV	COL11A1	HGNC	HGNC:2186	protein_coding	YES	NM_001854.4	-	1	P2	CCDS778.1	ENSP00000359114	P12107.222	-	UPI00002053EF	P12107-1	1	deleterious(0.02)	benign(0.062)
BERLINML3417	chr7	4049371	.	G	A	1183	PASS	SNVHPOL=2;MQ=60	GT:GQ:GQX:DP:DPF:AD:ADF:ADR:SB:FT:PL	0/1:1104:1104:391:3:198;192:104;98:94;94:-99.0:PASS:370;0;370	NA	STRELKA	chr7_4049371_G/A	chr7:4049371	A	ENSG00000146555	ENST00000404826	Transcript	missense_variant	2961	2626	876	V/M	Gtg/Atg	rs761870712,COSV67362560	MODERATE	-	1	-	1	SNV	SDK1	HGNC	HGNC:19307	protein_coding	YES	NM_152744.4	-	1	P2	CCDS34590.1	ENSP00000385899	Q7Z5N4.152	-	UPI0000DBEEC4	Q7Z5N4-1	-	deleterious(0)	probably_damaging(0.983)
BERLINML3417	chr4	77160874	.	A	G	.	PASS	AS_FilterStatus=SITE;AS_SB_TABLE=68,80|72,81;DP=301;ECNT=1;GERMQ=9;MBQ=20,20;MFRL=195,197;MMQ=60,60;MPOS=40;POPAF=7.3;TLOD=354.1	GT:AD:AF:DP:F1R2:F2R1:SB	0/1:148;153:0.491:301:72;67:75;78:68;80;72;81	NA	Mutect2_and_STRELKA	chr4_77160874_A/G	chr4:77160874	G	ENSG00000138764	ENST00000316355	Transcript	missense_variant	730	430	144	I/V	Ata/Gta	rs760060047,COSV100313088	MODERATE	-	1	-	1	SNV	CCNG2	HGNC	HGNC:1593	protein_coding	YES	NM_004354.3	-	1	P1	CCDS3581.1	ENSP00000315743	Q16589.167	A0A024RDC7.47	UPI00001275D4	Q16589-1	-	deleterious(0.01)	benign(0.284)
[truncated: 65 more columns]
